# Supplementary material for: Butyric Acid Supplementation Reduces Changes in the Taxonomic and Functional Composition of Gut Microbiota Caused by H. pylori Eradication Therapy
Source: Microorganisms. 2024 Feb 3;12(2):319. doi: 10.3390/microorganisms12020319 (PMC10892928; doi:10.3390/microorganisms12020319)
Supplement: Supplementary file 1 [file microorganisms-12-00319-s001.zip]

Archive with 3 entries (3 files):
- Table S1_Taxonomy.xlsx
- Table S2_Functions.xlsx
- Table S3_ABR_genes.xlsx
