# Supplementary material for: Butyric Acid Supplementation Reduces Changes in the Taxonomic and Functional Composition of Gut Microbiota Caused by H. pylori Eradication Therapy
Source: Microorganisms. 2024 Feb 3;12(2):319. doi: 10.3390/microorganisms12020319 (PMC10892928; doi:10.3390/microorganisms12020319)
Supplement: Supplementary file 1 [file microorganisms-12-00319-s001.zip › Table S1_Taxonomy.xlsx]

## Sheet: ECAB-14
	Wilcoxon signed rank Wilcoxon signed rank test with Benjamini-Hochberg correction, P value with BH correction			I					II					III
Species	I vs II	I vs III	II vs III	N	Mean, %	SD, %	SE, %	95% CI, %	N	Mean, %	SD, %	SE, %	95% CI, %	N	Mean, %	SD, %	SE, %	95% CI, %
Ruminococcus_bromii	0.0998186	0.831055	0.0427986	11	3.05852	3.58066	1.07961	2.40552	11	0.784094	2.59889	0.783594	1.74596	11	2.94084	3.17592	0.957577	2.13361
Bacteroides_ovatus	0.0998186	0.0241357	0.759766	11	0.106277	0.190282	0.0573722	0.127833	11	3.63032	8.20475	2.47382	5.51202	11	1.16118	1.84908	0.55752	1.24223
Gemmiger_formicilis	0.0410156	0.637695	0.120087	11	1.7167	3.65122	1.10088	2.45292	11	0.265	0.639659	0.192865	0.429729	11	0.831724	1.02807	0.309974	0.690665
Coprococcus_eutactus	0.0177646	0.0791805	0.100348	11	1.88962	1.71471	0.517003	1.15196	11	0.000323636	0.00107338	0.000323636	0.000721107	11	0.508631	1.09236	0.329358	0.733856
Bifidobacterium_adolescentis	0.00292969	0.0205078	0.201243	11	2.64129	5.01753	1.51284	3.37083	11	0.0001	0.000331662	0.0001	0.000222814	11	0.0609282	0.154116	0.0464677	0.103537
Roseburia_intestinalis	0.0791805	0.464844	0.00585938	11	0.453527	0.855715	0.258008	0.574877	11	0.112387	0.279718	0.0843381	0.187917	11	1.93243	2.91829	0.879897	1.96053
f__Clostridia_unclassified.g__GGB9758.s__GGB9758_SGB15368	0.0274551	0.113341	1	11	1.34098	1.66857	0.503093	1.12096	11	0.0169018	0.0391405	0.0118013	0.0262949	11	0.383695	1.26294	0.380791	0.848454
Bifidobacterium_longum	0.00292969	0.898438	0.0519158	11	0.783276	1.84244	0.555515	1.23777	11	1.18182e-05	3.91965e-05	1.18182e-05	2.63325e-05	11	0.614625	1.07156	0.323086	0.719881
Bacilli_bacterium	0.0213993	0.0213993	0.36131	11	1.34041	2.0447	0.6165	1.37365	11	0.00857273	0.0205012	0.00618134	0.0137729	11	0.0310109	0.0676189	0.0203879	0.045427
Bacilli_unclassified_SGB6478	0.0274551	0.145802	1	11	0.732548	0.838641	0.25286	0.563407	11	0	0	0	0	11	0.343242	1.1384	0.343242	0.76479
Flavonifractor_plautii	0.0660165	0.00585938	0.414823	11	0.00796	0.0180592	0.00544505	0.0121323	11	0.439703	0.611896	0.184494	0.411078	11	0.209671	0.258461	0.077929	0.173637
Collinsella_aerofaciens	0.0292969	0.18457	0.208413	11	1.44409	3.75556	1.13234	2.52302	11	0.0495855	0.120638	0.0363737	0.0810457	11	0.173834	0.268837	0.0810573	0.180607
Clostridium_sp_AM22_11AC	0.393289	0.00585938	0.96582	11	0.0439564	0.0418646	0.0126226	0.028125	11	0.858527	1.59375	0.480533	1.07069	11	0.370242	0.415491	0.125275	0.279131
Dysosmobacter_welbionis	0.0622366	0.0241357	0.519531	11	0.03745	0.0621042	0.0187251	0.0417222	11	0.299207	0.329587	0.0993742	0.22142	11	0.221554	0.195083	0.0588196	0.131058
Roseburia_sp_AF02_12	0.0274551	0.583882	0.583882	11	0.97444	2.66029	0.802107	1.78721	11	0.00942636	0.0304967	0.00919509	0.020488	11	0.310372	0.711302	0.214466	0.477859
Clostridia_unclassified_SGB6276	0.0274551	0.185301	1	11	0.46542	0.605997	0.182715	0.407114	11	0	0	0	0	11	0.231667	0.768353	0.231667	0.516187
Clostridium_sp_AF15_49	0.0137275	0.0137275	0.855132	11	0.554762	0.898187	0.270814	0.60341	11	0.0623973	0.206948	0.0623973	0.13903	11	0.0285573	0.0504644	0.0152156	0.0339025
Clostridiales_bacterium_KLE1615	0.0805664	0.0410156	0.123534	11	0.314515	0.248847	0.0750303	0.167178	11	0.0907327	0.276654	0.0834144	0.185859	11	0.0926464	0.0848398	0.0255802	0.0569962
f__Lachnospiraceae.g__GGB3746.s__GGB3746_SGB5089	0.0337414	1	0.0337414	11	0.184887	0.277859	0.0837777	0.186668	11	0	0	0	0	11	0.292204	0.601217	0.181274	0.403903
Barnesiella_intestinihominis	0.189418	0.0241357	0.589639	11	0.21397	0.297073	0.0895709	0.199576	11	0.196382	0.593216	0.178861	0.398528	11	0.0543009	0.130722	0.039414	0.08782
Candidatus_Gastranaerophilales_bacterium	0.0337414	0.0337414	1	11	0.281405	0.452927	0.136563	0.304281	11	0.00169273	0.00561414	0.00169273	0.00377163	11	0.000336364	0.00111559	0.000336364	0.000749465
Lachnospira_sp_NSJ_43	0.0427986	0.812704	0.0885873	11	0.0471482	0.0579574	0.0174748	0.0389363	11	0.00242	0.00802623	0.00242	0.0053921	11	0.526012	1.16145	0.350191	0.780275
Ruminococcaceae_unclassified_SGB15265	0.0274551	0.0590582	0.0590582	11	0.380963	0.565803	0.170596	0.380111	11	0.0340036	0.112383	0.0338848	0.0755001	11	0.0942809	0.158499	0.0477893	0.106481
Lacrimispora_celerecrescens	0.00292969	0.00439453	0.0360317	11	0.356254	0.474793	0.143155	0.31897	11	0.00106909	0.00191734	0.000578101	0.00128809	11	0.0937427	0.116482	0.0351205	0.0782534
Enterocloster_bolteae	0.0778694	0.0427986	0.155132	11	0.00135454	0.00264841	0.000798526	0.00177923	11	0.390048	0.730578	0.220278	0.490809	11	0.0266664	0.0349248	0.0105302	0.0234628
Akkermansia_muciniphila	0.0267258	0.0267258	0.371093	11	0.298911	0.581423	0.175306	0.390606	11	0	0	0	0	11	0.0293918	0.072917	0.0219853	0.0489863
Enterocloster_aldensis	0.0519158	0.0274551	0.126279	11	0.000715454	0.00237289	0.000715454	0.00159413	11	0.184652	0.298511	0.0900045	0.200543	11	0.0329291	0.0498311	0.0150246	0.033477
Bifidobacterium_pseudocatenulatum	0.0427986	0.275146	1	11	0.0822355	0.12942	0.0390216	0.0869455	11	0	0	0	0	11	0.379497	1.25865	0.379497	0.845573
Faecalibacillus_intestinalis	0.0285883	0.0285883	0.201243	11	0.327725	0.546017	0.16463	0.366819	11	0.00515545	0.016983	0.00512055	0.0114093	11	0.0324173	0.0724855	0.0218552	0.0486964
Eggerthella_lenta	0.0312939	0.0312939	0.683481	11	0.00164455	0.00269089	0.000811335	0.00180777	11	0.223323	0.505116	0.152298	0.339342	11	0.0608564	0.0954696	0.0287852	0.0641373
Haemophilus_parainfluenzae	0.0373987	1	0.0373987	11	0.0916818	0.124183	0.0374424	0.0834269	11	0.00446091	0.0147952	0.00446091	0.00993952	11	0.132345	0.267911	0.0807782	0.179985
Clostridium_sp_AM49_4BH	0.0427986	0.540818	0.150522	11	0.183308	0.544434	0.164153	0.365755	11	0	0	0	0	11	0.0317427	0.0732334	0.0220807	0.0491989
Clostridium_phoceensis	0.160991	0.0432985	1	11	0.0214373	0.0389293	0.0117376	0.026153	11	0.103804	0.176747	0.0532911	0.11874	11	0.0608309	0.0722703	0.0217903	0.0485518
Lachnospiraceae_bacterium_BX3	0.0427986	0.087036	0.371093	11	0.0906282	0.228321	0.0688415	0.153388	11	0	0	0	0	11	0.00486909	0.0122337	0.0036886	0.00821872

## Sheet: ECAB-Z-14
	Wilcoxon signed rank Wilcoxon signed rank test with Benjamini-Hochberg correction, P value with BH correction			I					II					III
	I vs II	I vs III	II vs III	N	Mean, %	SD, %	SE, %	95% CI, %	N	Mean, %	SD, %	SE, %	95% CI, %	N	Mean, %	SD, %	SE, %	95% CI, %
Eggerthella_lenta	0.018	0.102	0.102	11	0.132295	0.29657	0.0894193	0.199239	11	0.661408	0.802817	0.242058	0.53934	11	0.367857	0.523347	0.157795	0.351589
Enterococcus_faecium	0.275	1	0.039	11	2.49247	8.23622	2.48332	5.53317	11	8.13314	9.0746	2.73609	6.0964	11	0.0314164	0.0707047	0.0213183	0.0475001
Blautia_obeum	0.032	0.636	0.636	11	0.982618	0.848086	0.255708	0.569752	11	0.522671	0.713974	0.215271	0.479654	11	0.943385	1.57442	0.474706	1.05771
Blautia_SGB4815	0.032	0.141	0.141	11	0.268681	0.205158	0.0618576	0.137827	11	0.0982927	0.124134	0.0374277	0.0833941	11	0.161045	0.19081	0.0575314	0.128188
Eubacterium_rectale	0.123	0.029	0.029	11	3.09685	3.67771	1.10887	2.47072	11	1.84965	2.7664	0.834102	1.8585	11	7.77337	6.62046	1.99615	4.44769
Roseburia_faecis	0.018	0.541	0.088	11	1.47302	1.48828	0.448734	0.999842	11	0.217361	0.410263	0.123699	0.275618	11	1.20865	1.36799	0.412464	0.919026
Gemmiger_formicilis	0.024	0.332	0.447	11	0.508605	0.603233	0.181882	0.405257	11	0.133554	0.392937	0.118475	0.263979	11	0.169434	0.201054	0.0606199	0.13507
Firmicutes_bacterium_AF16_15	0.048	0.206	0.048	11	0.0602955	0.066225	0.0199676	0.0444906	11	0.0119145	0.0282604	0.00852085	0.0189856	11	0.194615	0.232602	0.0701323	0.156264
