# Supplementary material for: Butyric Acid Supplementation Reduces Changes in the Taxonomic and Functional Composition of Gut Microbiota Caused by H. pylori Eradication Therapy
Source: Microorganisms. 2024 Feb 3;12(2):319. doi: 10.3390/microorganisms12020319 (PMC10892928; doi:10.3390/microorganisms12020319)
Supplement: Supplementary file 1 [file microorganisms-12-00319-s001.zip › Table S2_Functions.xlsx]

## Sheet: ECAB-14
	Wilcoxon signed rank Wilcoxon signed rank test with Benjamini-Hochberg correction, P value with BH correction			I					II					III
Pathway (MetaCyc)	I vs II	I vs III	II vs III	N	Mean, CPM	SD, CPM	SE, CPM	95% CI, CPM	N	Mean, CPM	SD, CPM	SE, CPM	95% CI, CPM	N	Mean, CPM	SD, CPM	SE, CPM	95% CI, CPM
ANAGLYCOLYSIS-PWY: glycolysis III (from glucose)	0.125	0.029	0.7	11	513.115	84.7045	25.5394	56.9053	11	453.95	81.4786	24.5667	54.7381	11	438.95	86.688	26.1374	58.2378
ARG+POLYAMINE-SYN: superpathway of arginine and polyamine biosynthesis	0.041	0.365	0.101	11	48.2927	26.2593	7.91746	17.6412	11	144.869	100.583	30.3268	67.5723	11	72.4802	58.5161	17.6433	39.3116
ARGININE-SYN4-PWY: L-ornithine biosynthesis II	0.021	0.048	0.898	11	45.8228	54.7312	16.5021	36.7689	11	104.675	78.9105	23.7924	53.0128	11	112.301	103.187	31.112	69.3219
ARGSYN-PWY: L-arginine biosynthesis I (via L-ornithine)	0.021	0.015	0.577	11	556.586	120.289	36.2686	80.8114	11	421.137	128.395	38.7126	86.2572	11	431.842	124.982	37.6835	83.964
ARGSYNBSUB-PWY: L-arginine biosynthesis II (acetyl cycle)	0.015	0.015	0.577	11	570.199	130.624	39.3847	87.7546	11	407.354	145.316	43.8144	97.6246	11	431.368	132.237	39.8709	88.8379
ARO-PWY: chorismate biosynthesis I	0.1846	0.0088	0.7646	11	575.619	86.8124	26.1749	58.3214	11	495.537	143.531	43.2762	96.4254	11	467.406	107.329	32.3609	72.1046
ASPASN-PWY: superpathway of L-aspartate and L-asparagine biosynthesis	0.021	0.101	0.206	11	157.232	42.9742	12.9572	28.8704	11	289.281	125.896	37.959	84.5779	11	198.171	92.446	27.8735	62.1061
CALVIN-PWY: Calvin-Benson-Bassham cycle	0.577	0.015	0.221	11	482.023	93.537	28.2025	62.839	11	450.634	102.007	30.7563	68.5293	11	401.601	82.3823	24.8392	55.3452
CENTFERM-PWY: pyruvate fermentation to butanoate	0.029	0.365	0.221	11	36.9787	8.67376	2.61524	5.82711	11	19.7232	18.5056	5.57965	12.4322	11	31.339	12.8348	3.86985	8.62256
CITRULBIO-PWY: L-citrulline biosynthesis	0.041	0.081	0.206	11	58.1621	62.8191	18.9407	42.2025	11	119.638	78.1707	23.5694	52.5158	11	101.98	91.8047	27.6802	61.6752
COMPLETE-ARO-PWY: superpathway of aromatic amino acid biosynthesis	0.1011	0.0029	0.7002	11	521.434	78.5366	23.6797	52.7616	11	435.829	86.4311	26.06	58.0652	11	429.058	92.7237	27.9573	62.2927
DARABCATK12-PWY: D-arabinose degradation I	0.027	0.447	0.1	11	0.396771	1.02315	0.308492	0.687363	11	15.0673	25.1897	7.59497	16.9226	11	1.64216	3.74833	1.13017	2.51817
DTDPRHAMSYN-PWY: dTDP-&beta;-L-rhamnose biosynthesis	0.0059	0.0278	0.2783	11	597.113	103.094	31.0839	69.2593	11	418.438	208.243	62.7876	139.9	11	510.973	126.959	38.2797	85.2924
FAO-PWY: fatty acid &beta;-oxidation I (generic)	0.043	0.08	0.08	11	3.0537	5.06146	1.52609	3.40033	11	103.948	134.559	40.571	90.3978	11	13.4823	21.8878	6.59941	14.7044
FASYN-INITIAL-PWY: superpathway of fatty acid biosynthesis initiation (E. coli)	0.027	1	0.089	11	8.27512	19.0794	5.75266	12.8177	11	0.107374	0.356118	0.107374	0.239243	11	5.76114	11.2439	3.39017	7.55377
FUC-RHAMCAT-PWY: superpathway of fucose and rhamnose degradation	0.0029	0.0073	0.0674	11	24.1978	20.6302	6.22023	13.8595	11	106.908	91.634	27.6287	61.5605	11	44.6131	31.9189	9.62392	21.4434
FUCCAT-PWY: fucose degradation	0.0029	0.083	0.0073	11	22.3335	13.0479	3.9341	8.76572	11	110.216	86.7858	26.1669	58.3035	11	36.5153	32.4781	9.79252	21.8191
GALACTARDEG-PWY: D-galactarate degradation I	0.0029	0.0537	0.0537	11	3.23173	3.37151	1.01655	2.26501	11	109.95	128.366	38.7038	86.2374	11	18.428	32.2623	9.72744	21.6741
GLUCARDEG-PWY: D-glucarate degradation I	0.0029	0.0537	0.0366	11	2.16087	2.26633	0.683324	1.52254	11	89.031	110.264	33.2457	74.0761	11	11.199	18.6903	5.63533	12.5563
GLUCARGALACTSUPER-PWY: superpathway of D-glucarate and D-galactarate degradation	0.0029	0.0537	0.0537	11	3.23173	3.37151	1.01655	2.26501	11	109.95	128.366	38.7038	86.2374	11	18.428	32.2623	9.72744	21.6741
GLUCOSE1PMETAB-PWY: glucose and glucose-1-phosphate degradation	0.015	0.076	0.076	11	111.71	115.458	34.812	77.5659	11	325.726	209.979	63.3111	141.066	11	166.709	112.026	33.7772	75.2603
GLUTORN-PWY: L-ornithine biosynthesis I	0.021	0.015	0.898	11	480.209	117.373	35.3892	78.8522	11	352.72	124.805	37.6302	83.8452	11	354.791	104.967	31.6486	70.5175
GLYCOGENSYNTH-PWY: glycogen biosynthesis I (from ADP-D-Glucose)	0.309	0.029	0.831	11	660.761	152.124	45.8672	102.199	11	562.566	235.207	70.9177	158.014	11	515.145	176.739	53.2888	118.735
GLYCOL-GLYOXDEG-PWY: superpathway of glycol metabolism and degradation	0.027	0.353	0.125	11	0.43747	1.00342	0.302543	0.674108	11	15.2796	25.2304	7.60725	16.95	11	1.73902	3.68285	1.11042	2.47417
GLYCOLYSIS-E-D: superpathway of glycolysis and the Entner-Doudoroff pathway	0.0029	0.083	0.0366	11	61.8843	38.3636	11.5671	25.773	11	143.012	71.7633	21.6374	48.2112	11	85.7448	43.6426	13.1587	29.3195
GLYCOLYSIS-TCA-GLYOX-BYPASS: superpathway of glycolysis, pyruvate dehydrogenase, TCA, and glyoxylate bypass	0.043	0.106	0.106	11	0.0610663	0.202534	0.0610663	0.136064	11	31.0718	53.8409	16.2337	36.1708	11	3.42173	7.31341	2.20508	4.91322
GLYOXYLATE-BYPASS: glyoxylate cycle	0.018	0.042	0.042	11	3.13251	4.96693	1.49758	3.33683	11	91.9983	109.888	33.1324	73.8236	11	13.1414	21.5386	6.49413	14.4698
HCAMHPDEG-PWY: 3-phenylpropanoate and 3-(3-hydroxyphenyl)propanoate degradation to 2-hydroxypentadienoate	0.027	0.089	0.103	11	0.495416	1.33914	0.403765	0.899645	11	52.4185	74.6695	22.5137	50.1636	11	7.94006	20.6372	6.22236	13.8643
HEME-BIOSYNTHESIS-II: heme b biosynthesis I (aerobic)	0.015	0.7	0.028	11	4.66003	3.93022	1.18501	2.64036	11	114.536	144.916	43.6939	97.3562	11	9.97805	17.1219	5.16246	11.5027
HEMESYN2-PWY: heme b biosynthesis II (oxygen-independent)	0.0059	0.8984	0.0278	11	12.796	7.89088	2.37919	5.30116	11	141.456	155.17	46.7855	104.245	11	17.7608	21.7044	6.54414	14.5812
HISDEG-PWY: L-histidine degradation I	0.041	0.063	0.765	11	58.2833	45.7949	13.8077	30.7654	11	131.57	105.034	31.6688	70.5626	11	106.939	90.2873	27.2227	60.6559
HOMOSER-METSYN-PWY: L-methionine biosynthesis I	0.043	0.966	0.048	11	8.81932	8.08956	2.43909	5.43464	11	94.4811	107.556	32.4292	72.2568	11	17.94	39.1513	11.8046	26.3022
KETOGLUCONMET-PWY: ketogluconate metabolism	0.037	0.363	0.037	11	1.16996	2.51739	0.75902	1.6912	11	26.1506	27.1153	8.17558	18.2163	11	4.28712	9.91171	2.98849	6.65878
MET-SAM-PWY: superpathway of S-adenosyl-L-methionine biosynthesis	0.043	0.966	0.048	11	17.1001	15.496	4.67222	10.4103	11	129.499	129.802	39.1367	87.2019	11	29.5226	58.9213	17.7654	39.5838
METHGLYUT-PWY: superpathway of methylglyoxal degradation	0.0029	0.4069	0.0366	11	3.08813	2.68459	0.809434	1.80353	11	32.861	39.6292	11.9487	26.6233	11	4.75216	11.1443	3.36014	7.48687
METSYN-PWY: superpathway of L-homoserine and L-methionine biosynthesis	0.037	0.966	0.037	11	15.0994	13.7184	4.13626	9.21615	11	125.841	130.71	39.4106	87.8124	11	27.1321	55.3192	16.6794	37.1639
NAGLIPASYN-PWY: lipid IVA biosynthesis (E. coli)	0.0059	0.0806	0.1748	11	26.3361	30.0098	9.0483	20.1609	11	102.718	93.3644	28.1504	62.7231	11	48.3594	39.3269	11.8575	26.4202
NONOXIPENT-PWY: pentose phosphate pathway (non-oxidative branch) I	0.206	0.029	0.048	11	336.53	116.52	35.132	78.279	11	393.74	152.491	45.9776	102.445	11	272.719	84.5141	25.482	56.7773
ORNDEG-PWY: superpathway of ornithine degradation	0.021	0.154	0.063	11	4.89323	4.33427	1.30683	2.9118	11	106.675	140.355	42.3187	94.2919	11	15.6081	25.638	7.73014	17.2238
P105-PWY: TCA cycle IV (2-oxoglutarate decarboxylase)	0.018	0.294	0.101	11	5.57452	8.05309	2.4281	5.41014	11	93.2258	117.337	35.3784	78.828	11	16.9526	26.3616	7.94832	17.71
P124-PWY: Bifidobacterium shunt	0.018	0.32	0.146	11	56.0282	89.2734	26.9169	59.9747	11	2.12007	3.39193	1.0227	2.27873	11	18.3098	30.7986	9.28614	20.6908
P161-PWY: acetylene degradation (anaerobic)	0.0029	0.4648	0.0366	11	10.2405	10.7845	3.25164	7.2451	11	119.938	141.731	42.7336	95.2165	11	23.1312	41.8939	12.6315	28.1447
P164-PWY: purine nucleobases degradation I (anaerobic)	0.0029	0.1016	0.0073	11	39.7993	25.5809	7.71293	17.1855	11	87.4022	42.6744	12.8668	28.6691	11	47.3636	29.9274	9.02344	20.1055
P41-PWY: pyruvate fermentation to acetate and (S)-lactate I	0.5195	0.0059	0.2622	11	285.978	140.781	42.447	94.5777	11	252.21	142.691	43.0231	95.8614	11	187.447	73.7531	22.2374	49.548
P441-PWY: superpathway of N-acetylneuraminate degradation	0.021	0.966	0.063	11	64.2233	25.052	7.55346	16.8302	11	141.935	82.8062	24.967	55.63	11	74.4426	45.5587	13.7365	30.6068
PHOSLIPSYN-PWY: superpathway of phospholipid biosynthesis I (bacteria)	0.048	0.048	0.278	11	121.97	58.2129	17.5518	39.1079	11	215.938	94.728	28.5616	63.6392	11	182.412	78.1798	23.5721	52.5219
POLYAMSYN-PWY: superpathway of polyamine biosynthesis I	0.041	0.7	0.081	11	31.3904	17.6843	5.33202	11.8805	11	108.032	88.313	26.6274	59.3295	11	45.2998	38.4987	11.6078	25.8638
POLYISOPRENSYN-PWY: polyisoprenoid biosynthesis (E. coli)	0.0029	0.1748	0.1748	11	41.0006	31.2751	9.42979	21.0109	11	118.939	65.8645	19.8589	44.2484	11	69.7421	57.849	17.4421	38.8635
PWY-101: photosynthesis light reactions	0.031	1	0.031	11	0.0408466	0.135473	0.0408466	0.091012	11	0.711111	0.648219	0.195445	0.43548	11	0.0493239	0.163589	0.0493239	0.109901
PWY-1269: CMP-3-deoxy-D-manno-octulosonate biosynthesis	0.048	0.029	0.32	11	61.6361	40.7298	12.2805	27.3626	11	125.028	81.0897	24.4495	54.4768	11	95.3304	46.6369	14.0616	31.3311
PWY-5100: pyruvate fermentation to acetate and lactate II	0.8984	0.0059	0.1846	11	285.978	140.781	42.447	94.5777	11	267.727	125.026	37.6969	83.9938	11	190.224	70.0704	21.127	47.0739
PWY-5136: fatty acid &beta;-oxidation II (plant peroxisome)	0.0029	0.0103	0.0137	11	12.3427	11.4478	3.45164	7.69074	11	152.121	146.417	44.1464	98.3643	11	30.9739	42.614	12.8486	28.6285
PWY-5138: fatty acid &beta;-oxidation IV (unsaturated, even number)	0.032	0.107	0.081	11	1.56916	2.82795	0.852658	1.89984	11	52.5055	76.4216	23.042	51.3407	11	5.35214	8.26254	2.49125	5.55085
PWY-5189: tetrapyrrole biosynthesis II (from glycine)	0.021	0.048	0.154	11	2.46164	2.91318	0.878356	1.9571	11	44.5952	52.5388	15.8411	35.2961	11	11.0468	20.7646	6.26077	13.9499
PWY-5347: superpathway of L-methionine biosynthesis (transsulfuration)	0.037	0.966	0.037	11	16.8793	15.2223	4.5897	10.2265	11	135.456	139.779	42.145	93.905	11	28.5612	55.8651	16.844	37.5307
PWY-5497: purine nucleobases degradation II (anaerobic)	0.101	0.015	0.831	11	13.3097	12.2709	3.69981	8.2437	11	40.181	42.0268	12.6715	28.234	11	35.3018	28.5356	8.6038	19.1705
PWY-561: superpathway of glyoxylate cycle and fatty acid degradation	0.027	0.076	0.076	11	2.59758	4.60463	1.38835	3.09343	11	106.543	133.444	40.2347	89.6486	11	16.0971	27.6028	8.32255	18.5438
PWY-5675: nitrate reduction V (assimilatory)	0.043	0.294	0.081	11	3.17564	5.71772	1.72396	3.84121	11	59.828	73.6328	22.2011	49.4672	11	14.4709	31.4398	9.47944	21.1215
PWY-5723: Rubisco shunt	0.018	0.042	0.042	11	3.61796	4.10067	1.2364	2.75487	11	121.251	123.511	37.2399	82.9757	11	22.134	43.4286	13.0942	29.1757
PWY-5837: 2-carboxy-1,4-naphthoquinol biosynthesis	0.0059	0.2402	0.0366	11	3.90662	4.30811	1.29895	2.89423	11	118.195	154.914	46.7083	104.073	11	11.9052	17.3339	5.22638	11.6451
PWY-5838: superpathway of menaquinol-8 biosynthesis I	0.018	0.147	0.037	11	9.4539	8.69162	2.62062	5.83911	11	94.0467	76.2974	23.0045	51.2573	11	25.2231	29.1294	8.78284	19.5694
PWY-5840: superpathway of menaquinol-7 biosynthesis	0.015	0.278	0.028	11	9.14292	8.44931	2.54756	5.67632	11	81.1959	71.5089	21.5607	48.0403	11	18.1832	21.4212	6.45873	14.3909
PWY-5845: superpathway of menaquinol-9 biosynthesis	0.018	0.107	0.062	11	6.5154	7.14843	2.15533	4.80238	11	81.2134	75.261	22.6921	50.5611	11	18.5629	23.6609	7.13403	15.8956
PWY-5850: superpathway of menaquinol-6 biosynthesis	0.027	0.093	0.037	11	3.08539	5.64827	1.70302	3.79456	11	77.577	74.6596	22.5107	50.157	11	14.8195	23.0655	6.9545	15.4956
PWY-5860: superpathway of demethylmenaquinol-6 biosynthesis I	0.027	0.093	0.049	11	2.1055	3.87198	1.16745	2.60123	11	71.2322	79.5253	23.9778	53.4259	11	11.0753	18.1049	5.45882	12.163
PWY-5861: superpathway of demethylmenaquinol-8 biosynthesis I	0.018	0.147	0.063	11	6.48815	6.03302	1.81902	4.05304	11	86.1932	82.8346	24.9756	55.649	11	19.1109	23.6654	7.13538	15.8986
PWY-5862: superpathway of demethylmenaquinol-9 biosynthesis	0.018	0.107	0.062	11	4.43772	4.8826	1.47216	3.28018	11	74.2825	79.8318	24.0702	53.6318	11	13.7338	18.4344	5.55817	12.3844
PWY-5896: superpathway of menaquinol-10 biosynthesis	0.027	0.093	0.037	11	3.08539	5.64827	1.70302	3.79456	11	77.577	74.6596	22.5107	50.157	11	14.8195	23.0655	6.9545	15.4956
PWY-5897: superpathway of menaquinol-11 biosynthesis	0.0088	0.2402	0.0366	11	9.67822	8.54564	2.57661	5.74104	11	100.344	76.2046	22.9766	51.195	11	24.1071	28.2082	8.50508	18.9505
PWY-5898: superpathway of menaquinol-12 biosynthesis	0.0088	0.2402	0.0366	11	9.67822	8.54564	2.57661	5.74104	11	100.344	76.2046	22.9766	51.195	11	24.1071	28.2082	8.50508	18.9505
PWY-5899: superpathway of menaquinol-13 biosynthesis	0.0088	0.2402	0.0366	11	9.67822	8.54564	2.57661	5.74104	11	100.344	76.2046	22.9766	51.195	11	24.1071	28.2082	8.50508	18.9505
PWY-5910: superpathway of geranylgeranyldiphosphate biosynthesis I (via mevalonate)	0.141	0.141	0.043	11	4.40242	8.53404	2.57311	5.73324	11	11.4214	19.4864	5.87538	13.0912	11	0.477203	1.0717	0.323131	0.719981
PWY-5918: superpathway of heme b biosynthesis from glutamate	0.0088	0.1475	0.063	11	3.1479	3.17565	0.957496	2.13343	11	68.8316	78.3332	23.6184	52.625	11	13.9996	25.1519	7.58358	16.8973
PWY-5941: glycogen degradation II	0.221	0.041	0.831	11	598.638	218.834	65.9808	147.014	11	496.2	182.112	54.909	122.345	11	466.776	154.877	46.6971	104.048
PWY-6125: superpathway of guanosine nucleotides de novo biosynthesis II	0.0029	0.1748	0.1748	11	140.827	76.3213	23.0117	51.2733	11	252.183	143.463	43.2559	96.3801	11	199.153	93.5286	28.1999	62.8334
PWY-6126: superpathway of adenosine nucleotides de novo biosynthesis II	0.029	0.262	0.278	11	189.719	93.5327	28.2012	62.8362	11	294.88	151.412	45.6525	101.72	11	259.87	112.436	33.9008	75.5357
PWY-6147: 6-hydroxymethyl-dihydropterin diphosphate biosynthesis I	0.015	0.015	0.577	11	86.5834	55.2234	16.6505	37.0996	11	205.455	162.762	49.0745	109.345	11	185.05	91.3052	27.5295	61.3396
PWY-6151: S-adenosyl-L-methionine salvage I	0.0044	0.0029	0.1016	11	542.464	86.2229	25.9972	57.9253	11	361.18	107.214	32.3261	72.0271	11	418.207	109.015	32.8691	73.237
PWY-622: starch biosynthesis	0.0029	0.2402	0.054	11	49.0087	94.5343	28.5032	63.509	11	0	0	0	0	11	35.7528	61.1062	18.4242	41.0517
PWY-6305: superpathway of putrescine biosynthesis	0.0088	0.123	0.123	11	29.895	20.2778	6.11398	13.6228	11	136.318	118.007	35.5804	79.2781	11	60.3108	43.9379	13.2478	29.5179
PWY-6531: mannitol cycle	0.0029	0.0162	0.123	11	3.45291	4.26457	1.28582	2.86498	11	63.3774	63.2822	19.0803	42.5135	11	18.0272	22.5242	6.7913	15.132
PWY-6590: superpathway of Clostridium acetobutylicum acidogenic fermentation	0.029	0.278	0.221	11	46.9035	10.5002	3.16592	7.05411	11	25.3236	23.4854	7.0811	15.7777	11	39.5137	15.8396	4.77581	10.6412
PWY-6606: guanosine nucleotides degradation II	0.0059	0.123	0.123	11	38.2115	18.9186	5.70418	12.7097	11	83.3448	54.2014	16.3423	36.413	11	55.4284	42.8963	12.9337	28.8181
PWY-6608: guanosine nucleotides degradation III	0.0015	0.5195	0.0015	11	77.9772	37.4438	11.2897	25.1551	11	251.822	120.065	36.2011	80.6611	11	94.3063	61.4174	18.518	41.2608
PWY-6690: cinnamate and 3-hydroxycinnamate degradation to 2-hydroxypentadienoate	0.027	0.089	0.103	11	0.495416	1.33914	0.403765	0.899645	11	52.4185	74.6695	22.5137	50.1636	11	7.94006	20.6372	6.22236	13.8643
PWY-6823: molybdopterin biosynthesis	0.8984	0.0029	0.3604	11	237.95	59.5854	17.9657	40.03	11	244.874	126.313	38.0848	84.8582	11	176.456	58.8885	17.7556	39.5619
PWY-6859: all-trans-farnesol biosynthesis	0.0059	0.3091	0.5771	11	23.1238	23.3182	7.0307	15.6654	11	50.8066	33.521	10.107	22.5197	11	37.0703	38.6631	11.6574	25.9742
PWY-6902: chitin degradation II (Vibrio)	0.0059	0.083	0.0483	11	31.655	27.5977	8.32101	18.5404	11	98.6113	63.1391	19.0372	42.4175	11	49.025	49.2449	14.8479	33.0832
PWY-6936: seleno-amino acid biosynthesis (plants)	0.465	0.015	0.048	11	257.768	94.3756	28.4553	63.4024	11	301.957	158.303	47.7303	106.35	11	174.806	85.1543	25.675	57.2074
PWY-7111: pyruvate fermentation to isobutanol (engineered)	0.365	0.015	0.125	11	402.438	127.33	38.3914	85.5415	11	412.477	164.56	49.6167	110.553	11	315.505	112.997	34.0699	75.9125
PWY-7115: C4 photosynthetic carbon assimilation cycle, NAD-ME type	0.6377	0.0088	0.4175	11	53.5836	26.0819	7.864	17.5221	11	76.3605	83.9446	25.3103	56.3948	11	31.2952	11.9109	3.59126	8.00184
PWY-7118: chitin deacetylation	0.024	0.059	0.059	11	2.35931	4.08972	1.2331	2.74751	11	88.8356	114.238	34.444	76.7459	11	10.2762	19.1685	5.77953	12.8776
PWY-7184: pyrimidine deoxyribonucleotides de novo biosynthesis I	0.029	0.175	0.063	11	18.4072	11.4536	3.45338	7.69462	11	106.636	73.4373	22.1422	49.3359	11	44.4474	43.3078	13.0578	29.0946
PWY-7204: pyridoxal 5'-phosphate salvage II (plants)	0.039	0.154	0.154	11	0.170367	0.456801	0.137731	0.306883	11	27.1943	36.1759	10.9075	24.3033	11	4.85131	11.5766	3.49048	7.77726
PWY-7220: adenosine deoxyribonucleotides de novo biosynthesis II	0.0029	0.123	0.123	11	98.6272	57.7657	17.417	38.8075	11	218.51	144.648	43.6129	97.1756	11	149.688	81.3244	24.5202	54.6345
PWY-7222: guanosine deoxyribonucleotides de novo biosynthesis II	0.0029	0.123	0.123	11	98.6272	57.7657	17.417	38.8075	11	218.51	144.648	43.6129	97.1756	11	149.688	81.3244	24.5202	54.6345
PWY-7228: superpathway of guanosine nucleotides de novo biosynthesis I	0.0029	0.1748	0.1748	11	165.236	84.534	25.488	56.7907	11	277.904	146.922	44.2988	98.7038	11	226.595	98.701	29.7595	66.3082
PWY-7238: sucrose biosynthesis II	0.015	0.015	0.7	11	883.037	223.535	67.3984	150.173	11	592.628	250.297	75.4673	168.151	11	640.814	208.559	62.883	140.112
PWY-7282: 4-amino-2-methyl-5-diphosphomethylpyrimidine biosynthesis II	0.0029	0.1523	0.5195	11	79.7532	61.4243	18.5201	41.2654	11	152.527	65.4586	19.7365	43.9757	11	127.753	86.1838	25.9854	57.8991
PWY-7345: superpathway of anaerobic sucrose degradation	0.029	0.32	0.262	11	108.72	45.9307	13.8486	30.8566	11	190.198	101.625	30.6411	68.2727	11	133.772	68.5606	20.6718	46.0597
PWY-7383: anaerobic energy metabolism (invertebrates, cytosol)	0.028	0.147	0.028	11	99.7991	37.027	11.1641	24.8751	11	46.165	40.0506	12.0757	26.9064	11	79.055	30.8143	9.29085	20.7013
PWY-7400: L-arginine biosynthesis IV (archaebacteria)	0.041	0.831	0.048	11	237.665	81.8439	24.6769	54.9835	11	322.371	83.8267	25.2747	56.3155	11	241.074	123.754	37.3133	83.1392
PWY-7616: methanol oxidation to carbon dioxide	0.043	0.201	0.146	11	0.0299815	0.0994375	0.0299815	0.0668031	11	6.03903	8.97995	2.70756	6.03281	11	1.06735	2.47627	0.746622	1.66358
PWY-7731: superpathway of photosynthetic hydrogen production	0.021	1	0.021	11	0.060486	0.200609	0.060486	0.134771	11	0.998507	0.858458	0.258835	0.57672	11	0	0	0	0
PWY-7883: anhydromuropeptides recycling II	0.041	0.541	0.189	11	4.80832	5.95093	1.79427	3.99789	11	43.8599	71.4122	21.5316	47.9754	11	6.91039	8.32865	2.51118	5.59527
PWY-7942: 5-oxo-L-proline metabolism	0.039	0.107	0.107	11	1.3173	2.44659	0.737673	1.64364	11	56.1276	77.1935	23.2747	51.8593	11	12.0302	26.1358	7.88025	17.5583
PWY-8004: Entner-Doudoroff pathway I	0.0044	0.2783	0.0029	11	68.9056	36.1604	10.9028	24.2929	11	123.164	55.6291	16.7728	37.3721	11	75.1088	39.9506	12.0456	26.8392
PWY-8073: lipid IVA biosynthesis (P. putida)	0.0059	0.0806	0.1748	11	26.3361	30.0098	9.0483	20.1609	11	102.718	93.3644	28.1504	62.7231	11	48.3594	39.3269	11.8575	26.4202
PWY-8131: 5'-deoxyadenosine degradation II	0.028	0.465	0.028	11	17.0404	8.12874	2.45091	5.46096	11	65.002	63.2246	19.0629	42.4749	11	20.9793	11.7611	3.54609	7.90118
PWY-8178: pentose phosphate pathway (non-oxidative branch) II	0.278	0.021	0.081	11	391.749	95.3667	28.7542	64.0683	11	408.043	120.433	36.3119	80.908	11	323.254	90.8487	27.3919	61.033
PWY-922: mevalonate pathway I (eukaryotes and bacteria)	0.141	0.141	0.043	11	4.12376	8.19024	2.46945	5.50228	11	10.9153	20.1399	6.07242	13.5302	11	0.381004	0.85695	0.25838	0.575707
PWY-I9: L-cysteine biosynthesis VI (from L-methionine)	0.028	0.765	0.028	11	86.0578	53.5317	16.1404	35.9631	11	178.103	84.7429	25.551	56.9311	11	84.5342	60.3267	18.1892	40.528
PWY0-1241: ADP-L-glycero-&beta;-D-manno-heptose biosynthesis	0.041	0.966	0.081	11	23.2525	22.5456	6.79777	15.1464	11	89.6818	118.781	35.814	79.7985	11	22.3749	15.5648	4.69297	10.4566
PWY0-1261: anhydromuropeptides recycling I	0.0059	0.0674	0.0674	11	33.1451	30.0568	9.06248	20.1925	11	112.265	96.403	29.0666	64.7644	11	57.1312	46.7578	14.098	31.4123
PWY0-1277: 3-phenylpropanoate and 3-(3-hydroxyphenyl)propanoate degradation	0.027	0.089	0.126	11	0.636896	1.47687	0.445294	0.992178	11	60.6292	83.2668	25.1059	55.9394	11	9.61821	22.3426	6.73655	15.01
PWY0-1297: superpathway of purine deoxyribonucleosides degradation	0.028	0.765	0.028	11	44.4309	40.465	12.2007	27.1848	11	137.238	99.9631	30.14	67.1561	11	37.6448	52.0432	15.6916	34.9631
PWY0-1298: superpathway of pyrimidine deoxyribonucleosides degradation	0.029	0.413	0.063	11	24.0148	16.5387	4.9866	11.1108	11	110.828	99.3619	29.9587	66.7522	11	41.4966	43.4305	13.0948	29.177
PWY0-1477: ethanolamine utilization	0.0029	0.1016	0.0278	11	25.9949	19.7205	5.94595	13.2484	11	251.626	280.307	84.5159	188.313	11	60.6452	56.461	17.0236	37.931
PWY0-42: 2-methylcitrate cycle I	0.043	0.281	0.185	11	0.260751	0.556972	0.167933	0.374179	11	20.4118	32.833	9.89952	22.0575	11	4.72426	14.0469	4.23531	9.43686
PWY0-845: superpathway of pyridoxal 5'-phosphate biosynthesis and salvage	0.0029	0.1245	0.2783	11	43.9047	48.436	14.604	32.5398	11	144.863	109.116	32.8998	73.3053	11	96.8365	87.4039	26.3532	58.7187
PWY4LZ-257: superpathway of fermentation (Chlamydomonas reinhardtii)	0.0029	0.4648	0.0366	11	12.1258	11.7194	3.53354	7.87321	11	99.9658	99.5571	30.0176	66.8834	11	26.3768	45.3305	13.6677	30.4535
PWY66-391: fatty acid &beta;-oxidation VI (mammalian peroxisome)	0.043	0.049	0.193	11	0.761551	1.70052	0.512727	1.14243	11	15.0564	17.6339	5.31683	11.8466	11	5.9442	5.68174	1.71311	3.81704
PWY66-409: superpathway of purine nucleotide salvage	0.028	0.898	0.028	11	72.8962	56.1018	16.9153	37.6897	11	148.97	66.8744	20.1634	44.9268	11	61.2503	59.4388	17.9215	39.9315
PYRIDOXSYN-PWY: pyridoxal 5'-phosphate biosynthesis I	0.0029	0.1245	0.1748	11	35.218	41.3944	12.4809	27.8091	11	133.786	103.878	31.3204	69.7863	11	83.7327	82.9681	25.0158	55.7388
SO4ASSIM-PWY: assimilatory sulfate reduction I	0.029	0.413	0.048	11	13.2012	12.5686	3.78956	8.44368	11	160.779	192.54	58.0531	129.35	11	35.2884	49.3728	14.8864	33.1691
SULFATE-CYS-PWY: superpathway of sulfate assimilation and cysteine biosynthesis	0.041	0.465	0.101	11	26.6449	24.4816	7.38147	16.4469	11	152.771	142.677	43.0188	95.8519	11	57.7674	71.739	21.6301	48.1949
TCA-GLYOX-BYPASS: superpathway of glyoxylate bypass and TCA	0.027	0.076	0.076	11	2.20491	4.44887	1.34139	2.98879	11	101.218	127.819	38.5389	85.87	11	14.8085	25.0177	7.54312	16.8071
TCA: TCA cycle I (prokaryotic)	0.039	0.107	0.107	11	5.26727	9.67741	2.91785	6.50138	11	107.567	132.408	39.9224	88.9526	11	22.7897	31.7371	9.56909	21.3213
THISYNARA-PWY: superpathway of thiamine diphosphate biosynthesis III (eukaryotes)	0.101	0.041	0.32	11	205.266	45.1516	13.6137	30.3333	11	142.317	98.7158	29.7639	66.3182	11	180.562	52.7897	15.9167	35.4646
TRNA-CHARGING-PWY: tRNA charging	0.029	0.081	0.083	11	627.519	69.3848	20.9203	46.6134	11	465.078	106.147	32.0046	71.3107	11	526.678	107.977	32.5562	72.5397

## Sheet: ECAB-Z-14
	Wilcoxon signed rank Wilcoxon signed rank test with Benjamini-Hochberg correction, P value with BH correction			I					II					III
Pathway (MetaCyc)	I vs II	I vs III	II vs III	N	Mean, CPM	SD, CPM	SE, CPM	95% CI, CPM	N	Mean, CPM	SD, CPM	SE, CPM	95% CI, CPM	N	Mean, CPM	SD, CPM	SE, CPM	95% CI, CPM
ANAGLYCOLYSIS-PWY: glycolysis III (from glucose)	0.0185547	0.365234	0.320312	11	528.311	84.4863	25.4736	56.7587	11	423.279	134.04	40.4147	90.0495	11	493.245	67.6989	20.412	45.4808
ARO-PWY: chorismate biosynthesis I	0.0244141	0.764648	0.174805	11	541.376	81.7812	24.658	54.9414	11	433.216	143.779	43.3509	96.5919	11	528.273	75.805	22.8561	50.9265
BIOTIN-BIOSYNTHESIS-PWY: biotin biosynthesis I	0.0323129	0.519531	0.320312	11	33.7919	24.9375	7.51893	16.7532	11	72.7053	54.7276	16.501	36.7665	11	49.2718	28.4415	8.57543	19.1073
BRANCHED-CHAIN-AA-SYN-PWY: superpathway of branched chain amino acid biosynthesis	0.0244141	0.637695	0.147461	11	491.266	94.9539	28.6297	63.7909	11	397.626	122.965	37.0753	82.609	11	476.875	51.8088	15.6209	34.8056
CALVIN-PWY: Calvin-Benson-Bassham cycle	0.0322266	0.519531	0.413086	11	515.723	86.2345	26.0007	57.9331	11	443.868	138.968	41.9004	93.36	11	488.495	82.647	24.919	55.523
COA-PWY: coenzyme A biosynthesis I (prokaryotic)	0.0419922	0.831055	0.206055	11	443.181	40.7967	12.3007	27.4076	11	355.542	101.904	30.7254	68.4604	11	435.712	67.6906	20.4095	45.4752
COBALSYN-PWY: superpathway of adenosylcobalamin salvage from cobinamide I	0.00976562	0.96582	0.0830078	11	196.446	65.2241	19.6658	43.8181	11	146.56	82.9286	25.0039	55.7122	11	197.087	43.88	13.2303	29.479
COMPLETE-ARO-PWY: superpathway of aromatic amino acid biosynthesis	0.0419922	0.764648	0.147461	11	511.797	82.2328	24.7941	55.2448	11	411.811	139.274	41.9927	93.5655	11	501.954	71.5438	21.5713	48.0638
DTDPRHAMSYN-PWY: dTDP-&beta;-L-rhamnose biosynthesis	0.0185547	0.320312	0.0419922	11	552.02	103.151	31.1012	69.2978	11	414.101	102.254	30.8307	68.6951	11	503.402	53.4128	16.1046	35.8832
ECASYN-PWY: enterobacterial common antigen biosynthesis	0.0346106	0.0590582	0.141482	11	0.276303	0.916393	0.276303	0.615641	11	10.7637	14.6627	4.42098	9.85056	11	3.23779	5.48834	1.6548	3.68712
FAO-PWY: fatty acid &beta;-oxidation I (generic)	0.029974	0.051913	0.192518	11	1.95521	5.2363	1.5788	3.51779	11	32.0074	38.0944	11.4859	25.5922	11	10.3122	15.8588	4.7816	10.6541
FUC-RHAMCAT-PWY: superpathway of fucose and rhamnose degradation	0.0419922	0.240234	0.519531	11	20.7041	14.0713	4.24265	9.45321	11	49.9861	40.2437	12.1339	27.0361	11	33.0485	17.1955	5.18464	11.5521
GALACTITOLCAT-PWY: galactitol degradation	0.155132	0.918813	0.0323129	11	17.0049	41.2811	12.4467	27.733	11	47.6798	57.1024	17.217	38.3619	11	7.88145	10.0368	3.02621	6.74282
GLUCARDEG-PWY: D-glucarate degradation I	0.0414911	0.192518	0.221272	11	3.54617	6.17655	1.8623	4.14946	11	26.6836	31.101	9.37731	20.894	11	8.31111	10.4999	3.16585	7.05394
GLYCOCAT-PWY: glycogen degradation I	0.0419922	0.413086	0.365234	11	97.1034	54.7426	16.5055	36.7766	11	65.6953	40.2933	12.1489	27.0694	11	78.1612	45.0092	13.5708	30.2376
GLYCOLYSIS-TCA-GLYOX-BYPASS: superpathway of glycolysis, pyruvate dehydrogenase, TCA, and glyoxylate bypass	0.0346106	0.181449	0.107328	11	0.116309	0.385754	0.116309	0.259153	11	14.3006	19.3171	5.82431	12.9774	11	1.97069	5.00238	1.50827	3.36064
HEME-BIOSYNTHESIS-II: heme b biosynthesis I (aerobic)	0.0419922	0.838464	0.0244141	11	8.79136	7.74305	2.33462	5.20185	11	39.3303	39.0869	11.7851	26.2589	11	10.1505	9.27599	2.79682	6.23169
ILEUSYN-PWY: L-isoleucine biosynthesis I (from threonine)	0.0244141	0.637695	0.147461	11	522.279	105.732	31.8793	71.0315	11	420.431	134.073	40.4246	90.0715	11	506.084	57.2244	17.2538	38.4439
KETOGLUCONMET-PWY: ketogluconate metabolism	0.107328	0.554113	0.029974	11	4.13617	12.07	3.63923	8.10872	11	28.7352	42.9024	12.9356	28.8222	11	3.59983	4.37441	1.31893	2.93877
NAGLIPASYN-PWY: lipid IVA biosynthesis (E. coli)	0.00976562	0.0830078	0.96582	11	16.4179	18.3739	5.53993	12.3437	11	40.175	32.6665	9.84933	21.9457	11	41.0158	31.1365	9.38802	20.9178
NONOXIPENT-PWY: pentose phosphate pathway (non-oxidative branch) I	0.101562	0.413086	0.700195	11	419.197	103.182	31.1107	69.3189	11	379.186	136.872	41.2685	91.952	11	390.787	78.6701	23.7199	52.8513
OANTIGEN-PWY: O-antigen building blocks biosynthesis (E. coli)	0.00292969	0.123047	0.637695	11	349.25	56.8391	17.1376	38.185	11	287.006	82.1381	24.7656	55.1812	11	307.418	64.421	19.4237	43.2786
P105-PWY: TCA cycle IV (2-oxoglutarate decarboxylase)	0.044011	0.221272	0.683481	11	7.66953	10.4237	3.14285	7.00271	11	27.3233	30.9214	9.32316	20.7733	11	16.3252	15.734	4.74397	10.5702
P124-PWY: Bifidobacterium shunt	0.0190589	0.052787	1	11	69.9643	70.0296	21.1147	47.0465	11	30.6869	51.1055	15.4089	34.3332	11	30.0967	45.8448	13.8227	30.799
P161-PWY: acetylene degradation (anaerobic)	0.00976562	0.240234	0.123047	11	14.2281	14.8267	4.47041	9.9607	11	55.1833	48.9147	14.7483	32.8614	11	22.1616	22.2699	6.71461	14.9611
P41-PWY: pyruvate fermentation to acetate and (S)-lactate I	0.0136719	0.365234	0.365234	11	364.868	88.9248	26.8118	59.7405	11	294.037	133.283	40.1864	89.5408	11	330.806	81.3596	24.5308	54.6581
P461-PWY: hexitol fermentation to lactate, formate, ethanol and acetate	0.147461	0.320312	0.0185547	11	104.89	74.7262	22.5308	50.2018	11	181.585	98.9315	29.829	66.4631	11	83.1011	36.737	11.0766	24.6802
PEPTIDOGLYCANSYN-PWY: peptidoglycan biosynthesis I (meso-diaminopimelate containing)	0.0136719	0.27832	0.27832	11	541.649	61.427	18.5209	41.2672	11	426.702	129.657	39.093	87.1047	11	499.663	69.5309	20.9643	46.7115
POLYISOPRENSYN-PWY: polyisoprenoid biosynthesis (E. coli)	0.00976562	0.147461	0.240234	11	43.5479	30.2273	9.11387	20.307	11	100.032	54.8067	16.5248	36.8196	11	66.3108	42.0896	12.6905	28.2762
PWY-1042: glycolysis IV	0.0322266	0.365234	0.365234	11	649.909	122.05	36.7994	81.9942	11	529.923	178.69	53.877	120.045	11	607.975	97.7962	29.4867	65.7004
PWY-3001: superpathway of L-isoleucine biosynthesis I	0.0244141	0.464844	0.123047	11	357.88	64.6607	19.4959	43.4397	11	299.515	83.0617	25.044	55.8016	11	350.207	43.2844	13.0508	29.0789
PWY-5030: L-histidine degradation III	0.519531	0.0322266	0.240234	11	33.4328	32.4509	9.78431	21.8008	11	46.8586	46.0857	13.8954	30.9608	11	67.8691	48.4031	14.5941	32.5177
PWY-5100: pyruvate fermentation to acetate and lactate II	0.0136719	0.365234	0.413086	11	364.868	88.9248	26.8118	59.7405	11	294.509	132.9	40.0707	89.2831	11	330.806	81.3596	24.5308	54.6581
PWY-5103: L-isoleucine biosynthesis III	0.0322266	0.519531	0.174805	11	476.324	94.8889	28.6101	63.7472	11	385.514	125.988	37.9868	84.64	11	457.722	53.8642	16.2407	36.1864
PWY-5138: fatty acid &beta;-oxidation IV (unsaturated, even number)	0.029974	0.051913	0.155132	11	0.672416	1.6186	0.488026	1.08739	11	17.088	20.6923	6.23896	13.9013	11	5.12789	7.17682	2.16389	4.82145
PWY-5188: tetrapyrrole biosynthesis I (from glutamate)	0.0322266	0.764648	0.700195	11	185.85	57.4776	17.3302	38.614	11	160.784	65.1355	19.6391	43.7586	11	176.418	58.8841	17.7542	39.5589
PWY-5367: petroselinate biosynthesis	0.147461	0.358951	0.0185547	11	19.0809	18.6167	5.61316	12.5069	11	36.6928	26.3819	7.95445	17.7236	11	15.017	12.0983	3.64779	8.12778
PWY-5723: Rubisco shunt	0.0423153	0.107328	0.0972011	11	4.126	12.5969	3.7981	8.4627	11	49.3385	58.0084	17.4902	38.9706	11	12.5685	18.5374	5.58923	12.4536
PWY-5837: 2-carboxy-1,4-naphthoquinol biosynthesis	0.0244141	0.0136719	0.0830078	11	11.6717	19.2114	5.79245	12.9064	11	51.0155	47.8505	14.4275	32.1464	11	21.7803	24.1458	7.28024	16.2214
PWY-5838: superpathway of menaquinol-8 biosynthesis I	0.0185547	0.0136719	0.206055	11	16.378	21.1342	6.37219	14.1981	11	61.5832	49.1673	14.8245	33.031	11	36.7518	33.6897	10.1578	22.633
PWY-5840: superpathway of menaquinol-7 biosynthesis	0.0136719	0.0185547	0.101562	11	18.8903	27.948	8.42665	18.7757	11	67.9409	54.3564	16.3891	36.5171	11	36.8737	38.4859	11.6039	25.8552
PWY-5845: superpathway of menaquinol-9 biosynthesis	0.0144328	0.0423153	0.0673828	11	12.5479	28.1923	8.5003	18.9399	11	58.1303	51.4453	15.5114	34.5615	11	24.329	39.1286	11.7977	26.287
PWY-5850: superpathway of menaquinol-6 biosynthesis	0.029974	0.105645	0.0755606	11	2.25644	5.92242	1.78568	3.97873	11	32.4239	34.3261	10.3497	23.0606	11	11.143	15.9819	4.81872	10.7368
PWY-5860: superpathway of demethylmenaquinol-6 biosynthesis I	0.029974	0.105645	0.0755606	11	1.61452	4.28853	1.29304	2.88108	11	25.1277	27.5224	8.29832	18.4898	11	8.02915	11.5935	3.49558	7.78863
PWY-5861: superpathway of demethylmenaquinol-8 biosynthesis I	0.0185547	0.00683594	0.174805	11	11.6633	15.3422	4.62585	10.307	11	49.3338	41.81	12.6062	28.0883	11	27.0444	25.7819	7.77353	17.3205
PWY-5862: superpathway of demethylmenaquinol-9 biosynthesis	0.0108269	0.0423153	0.0830078	11	9.15483	20.939	6.31334	14.067	11	46.1873	43.3805	13.0797	29.1434	11	17.9931	30.1623	9.09428	20.2633
PWY-5896: superpathway of menaquinol-10 biosynthesis	0.029974	0.201243	0.0755606	11	2.25644	5.92242	1.78568	3.97873	11	32.4239	34.3261	10.3497	23.0606	11	7.84835	13.8891	4.18771	9.3308
PWY-5897: superpathway of menaquinol-11 biosynthesis	0.0185547	0.0185547	0.147461	11	21.3969	28.1678	8.49292	18.9234	11	68.8053	52.6627	15.8784	35.3793	11	39.3277	37.5012	11.3071	25.1937
PWY-5898: superpathway of menaquinol-12 biosynthesis	0.0185547	0.0185547	0.147461	11	21.3969	28.1678	8.49292	18.9234	11	68.8053	52.6627	15.8784	35.3793	11	39.3277	37.5012	11.3071	25.1937
PWY-5899: superpathway of menaquinol-13 biosynthesis	0.0185547	0.0185547	0.147461	11	21.3969	28.1678	8.49292	18.9234	11	68.8053	52.6627	15.8784	35.3793	11	39.3277	37.5012	11.3071	25.1937
PWY-5941: glycogen degradation II	0.0419922	0.577148	0.365234	11	654.112	183.43	55.3064	123.23	11	487.935	278.817	84.0666	187.312	11	598.064	125.624	37.8769	84.3951
PWY-5989: stearate biosynthesis II (bacteria and plants)	0.0244141	0.577148	0.27832	11	42.3828	23.6339	7.12589	15.8775	11	84.3097	55.2285	16.652	37.103	11	54.9287	36.5503	11.0203	24.5548
PWY-6121: 5-aminoimidazole ribonucleotide biosynthesis I	0.0322266	0.413086	0.365234	11	508.859	55.0226	16.5899	36.9646	11	420.133	116.753	35.2024	78.4358	11	486.775	73.5388	22.1728	49.404
PWY-6122: 5-aminoimidazole ribonucleotide biosynthesis II	0.0244141	0.240234	0.464844	11	529.514	56.0628	16.9036	37.6635	11	439.269	114.788	34.6098	77.1155	11	494.624	79.5743	23.9925	53.4587
PWY-6151: S-adenosyl-L-methionine salvage I	0.00976562	0.519531	0.27832	11	494.653	72.5271	21.8677	48.7244	11	397.428	131.468	39.6389	88.3211	11	461.354	64.1503	19.342	43.0967
PWY-6168: flavin biosynthesis III (fungi)	0.0243902	0.308063	0.414823	11	23.8483	22.5308	6.7933	15.1364	11	75.3562	70.0885	21.1325	47.0861	11	47.8006	52.0192	15.6844	34.947
PWY-6277: superpathway of 5-aminoimidazole ribonucleotide biosynthesis	0.0244141	0.240234	0.464844	11	529.514	56.0628	16.9036	37.6635	11	439.269	114.788	34.6098	77.1155	11	494.624	79.5743	23.9925	53.4587
PWY-6282: palmitoleate biosynthesis I (from (5Z)-dodec-5-enoate)	0.0414911	0.464844	0.365234	11	39.7232	30.1182	9.08097	20.2337	11	82.1433	64.3777	19.4106	43.2495	11	55.6106	42.3099	12.7569	28.4242
PWY-6292: superpathway of L-cysteine biosynthesis (mammalian)	0.206055	0.700195	0.0322266	11	81.9385	24.6586	7.43484	16.5659	11	61.2938	25.9192	7.81492	17.4127	11	83.8692	14.5131	4.37586	9.75003
PWY-6317: D-galactose degradation I (Leloir pathway)	0.0185547	0.365234	0.577148	11	430.1	86.1741	25.9825	57.8925	11	355.354	146.759	44.2494	98.5937	11	398.362	65.5579	19.7664	44.0424
PWY-6386: UDP-N-acetylmuramoyl-pentapeptide biosynthesis II (lysine-containing)	0.0244141	0.413086	0.240234	11	557.45	64.3705	19.4084	43.2447	11	439.556	134.693	40.6114	90.4878	11	523.019	73.1077	22.0428	49.1144
PWY-6387: UDP-N-acetylmuramoyl-pentapeptide biosynthesis I (meso-diaminopimelate containing)	0.0244141	0.365234	0.27832	11	546.462	61.7532	18.6193	41.4864	11	431.443	129.951	39.1817	87.3022	11	513.192	70.4603	21.2446	47.3358
PWY-6471: peptidoglycan biosynthesis IV (Enterococcus faecium)	0.236137	0.17753	0.0224943	11	33.6124	80.7695	24.3529	54.2617	11	73.8672	68.8737	20.7662	46.27	11	2.89509	5.40421	1.62943	3.6306
PWY-6527: stachyose degradation	0.0244141	0.577148	0.519531	11	395.933	74.7204	22.529	50.1978	11	336.628	128.993	38.893	86.6589	11	382.569	74.2075	22.3744	49.8533
PWY-6531: mannitol cycle	0.0665457	0.464844	0.0419922	11	12.4211	21.2295	6.40094	14.2622	11	59.8897	53.3798	16.0946	35.861	11	14.162	12.1359	3.65911	8.153
PWY-6823: molybdopterin biosynthesis	0.0244141	0.464844	0.764648	11	294.342	117.119	35.3128	78.6818	11	243.994	156.317	47.1313	105.015	11	265.041	80.1736	24.1733	53.8614
PWY-6859: all-trans-farnesol biosynthesis	0.0185547	0.0830078	0.413086	11	21.8994	16.821	5.07172	11.3005	11	57.2543	40.593	12.2393	27.2707	11	39.4937	31.0607	9.36515	20.8669
PWY-6897: thiamine diphosphate salvage II	0.0136719	0.637695	0.123047	11	244.047	53.0425	15.9929	35.6344	11	192.552	60.2261	18.1589	40.4605	11	237.417	42.5124	12.818	28.5602
PWY-7094: fatty acid salvage	0.0346106	0.108319	0.123534	11	0.538962	1.14596	0.345521	0.769869	11	13.082	16.4379	4.95622	11.0432	11	1.42881	2.12509	0.640737	1.42765
PWY-7208: superpathway of pyrimidine nucleobases salvage	0.637695	0.240234	0.0244141	11	163.276	51.4309	15.507	34.5517	11	185.742	79.7851	24.0561	53.6004	11	134.892	55.2153	16.648	37.0941
PWY-7209: superpathway of pyrimidine ribonucleosides degradation	0.052787	0.0178172	0.726286	11	19.2223	21.6604	6.53087	14.5517	11	3.96377	5.53431	1.66866	3.718	11	3.67457	7.03759	2.12191	4.72792
PWY-7357: thiamine phosphate formation from pyrithiamine and oxythiamine (yeast)	0.0322266	0.898438	0.27832	11	356.524	81.8742	24.686	55.0038	11	279.913	122.677	36.9886	82.4157	11	340.014	61.7073	18.6054	41.4555
PWY-7383: anaerobic energy metabolism (invertebrates, cytosol)	0.0322266	0.96582	0.00976562	11	61.8254	23.2097	6.998	15.5925	11	29.989	22.9243	6.91194	15.4008	11	65.0673	18.2901	5.51468	12.2875
PWY-7392: taxadiene biosynthesis (engineered)	0.0322266	0.147461	0.764648	11	45.5538	30.5403	9.20824	20.5172	11	81.4112	45.3008	13.6587	30.4335	11	75.5105	48.1059	14.5045	32.318
PWY-8073: lipid IVA biosynthesis (P. putida)	0.00976562	0.0830078	0.96582	11	16.4179	18.3739	5.53993	12.3437	11	40.175	32.6665	9.84933	21.9457	11	41.0158	31.1365	9.38802	20.9178
PWY0-1337: oleate &beta;-oxidation	0.0346106	0.0591721	0.0972011	11	0.368856	1.07156	0.323088	0.719884	11	12.8818	16.1288	4.86301	10.8355	11	1.46186	2.16888	0.653941	1.45707
PWY0-1338: polymyxin resistance	0.0346106	0.36131	0.0755606	11	0.529915	1.75753	0.529915	1.18073	11	13.7008	17.2754	5.20873	11.6058	11	1.34946	2.3659	0.713346	1.58943
PWY0-1477: ethanolamine utilization	0.0244141	0.0244141	0.519531	11	29.3524	27.0968	8.16999	18.2039	11	90.7288	81.1658	24.4724	54.5279	11	58.7403	36.2761	10.9376	24.3706
PWY0-862: (5Z)-dodecenoate biosynthesis I	0.0323129	0.464844	0.27832	11	40.6208	31.6219	9.53436	21.2439	11	90.621	66.2903	19.9873	44.5344	11	57.2461	44.3609	13.3753	29.802
PWY4FS-7: phosphatidylglycerol biosynthesis I (plastidic)	0.464844	0.0537109	0.0136719	11	163.073	66.0034	19.9008	44.3417	11	205.788	89.4345	26.9655	60.0829	11	133.461	61.9469	18.6777	41.6165
PWY4FS-8: phosphatidylglycerol biosynthesis II (non-plastidic)	0.464844	0.0537109	0.0136719	11	163.07	65.9985	19.8993	44.3384	11	205.786	89.4345	26.9655	60.0829	11	133.451	61.9297	18.6725	41.6049
PWY4LZ-257: superpathway of fermentation (Chlamydomonas reinhardtii)	0.00976562	0.240234	0.206055	11	17.0563	17.2094	5.18884	11.5615	11	46.3883	36.561	11.0235	24.562	11	25.9486	24.9755	7.53039	16.7787
PWY66-399: gluconeogenesis III	0.0537109	0.96582	0.0322266	11	81.7793	24.1779	7.28991	16.2429	11	44.0483	34.0656	10.2712	22.8856	11	81.7887	21.3114	6.42562	14.3172
PWY66-429: fatty acid biosynthesis initiation (mitochondria)	0.00976562	0.898438	0.240234	11	451.007	59.8027	18.0312	40.176	11	391.831	101.261	30.5314	68.0281	11	458.222	65.8893	19.8664	44.265
THISYNARA-PWY: superpathway of thiamine diphosphate biosynthesis III (eukaryotes)	0.00488281	0.464844	0.0185547	11	227.032	57.7737	17.4194	38.8129	11	174.258	71.7299	21.6274	48.1888	11	244.461	58.0249	17.4952	38.9817
VALSYN-PWY: L-valine biosynthesis	0.0322266	0.700195	0.101562	11	580.935	123.461	37.2249	82.9422	11	460.927	149.82	45.1724	100.65	11	575.79	65.3446	19.7021	43.8991
