# Supplementary material for: Butyric Acid Supplementation Reduces Changes in the Taxonomic and Functional Composition of Gut Microbiota Caused by H. pylori Eradication Therapy
Source: Microorganisms. 2024 Feb 3;12(2):319. doi: 10.3390/microorganisms12020319 (PMC10892928; doi:10.3390/microorganisms12020319)
Supplement: Supplementary file 1 [file microorganisms-12-00319-s001.zip › Table S3_ABR_genes.xlsx]

## Sheet: ECAB-14
						Wilcoxon signed rank Wilcoxon signed rank test with Benjamini-Hochberg correction, P value with BH correction			I					II					III
Geneid	Drug Class	Resistance Mechanism	ARO	Gene	source	I vs II	I vs III	II vs III	N	Mean, CPM	SD, CPM	SE, CPM	95% CI, CPM	N	Mean, CPM	SD, CPM	SE, CPM	95% CI, CPM	N	Mean, CPM	SD, CPM	SE, CPM	95% CI, CPM
AB467372.1	fluoroquinolone antibiotic;macrolide antibiotic	antibiotic efflux	ARO:3003954	efmA	[Enterococcus faecium]	0.0815607	1	0.0443127	11	1.56448	4.39418	1.32489	2.95205	11	44.2627	72.6919	21.9174	48.8351	11	0.496685	1.64732	0.496685	1.10668
ACWO01000051.1	aminoglycoside antibiotic;carbapenem;cephalosporin;fluoroquinolone antibiotic;macrolide antibiotic;penam;penem;peptide antibiotic	antibiotic efflux	ARO:3004588	Kpne_KpnG	[Klebsiella sp. 4_1_44FAA]	0.0235258	1	0.0417172	11	15.8865	44.8021	13.5084	30.0985	11	1044.52	2162.34	651.97	1452.68	11	17.0826	34.3802	10.366	23.0969
AF534183.1	tetracycline antibiotic	antibiotic efflux	ARO:3000165	tet(A)	[Shigella sonnei]	0.0365229	1	0.0372186	11	3.51754	10.9493	3.30135	7.35587	11	2961.14	8429.18	2541.49	5662.8	11	2.16274	3.65391	1.1017	2.45473
AJ252200.1	fluoroquinolone antibiotic;macrolide antibiotic;phenicol antibiotic;tetracycline antibiotic	antibiotic efflux	ARO:3003056	smeE	[Stenotrophomonas maltophilia]	0.00253592	1	0.0372186	11	0.238132	0.620902	0.187209	0.417128	11	72.1101	148.174	44.6763	99.5449	11	1.4082	2.30706	0.695605	1.54991
AJ318073.1	cephalosporin;disinfecting agents and antiseptics;fluoroquinolone antibiotic;glycylcycline;penam;phenicol antibiotic;rifamycin antibiotic;tetracycline antibiotic	antibiotic efflux	ARO:3004041	Kpne_acrA	[Klebsiella pneumoniae]	0.00919405	1	0.0475532	11	6.85907	21.0146	6.33615	14.1178	11	922.871	1891.88	570.423	1270.98	11	17.2397	37.977	11.4505	25.5133
AP006725.1	aminoglycoside antibiotic;cephalosporin;disinfecting agents and antiseptics;macrolide antibiotic;peptide antibiotic;rifamycin antibiotic;tetracycline antibiotic	antibiotic efflux	ARO:3004580	Kpne_KpnE	[Klebsiella pneumoniae subsp. pneumoniae NTUH-K2044]	0.0344407	1	0.0515848	11	3.2155	8.95263	2.69932	6.01446	11	250.233	515.924	155.557	346.602	11	3.44463	8.25596	2.48927	5.54643
AP006725.1	aminoglycoside antibiotic;cephalosporin;disinfecting agents and antiseptics;macrolide antibiotic;peptide antibiotic;rifamycin antibiotic;tetracycline antibiotic	antibiotic efflux	ARO:3004583	Kpne_KpnF	[Klebsiella pneumoniae subsp. pneumoniae NTUH-K2044]	0.0238684	1	0.0792316	11	1.26709	3.13327	0.944715	2.10496	11	226.949	474.674	143.12	318.89	11	3.19373	8.03146	2.42158	5.39561
AP009048.1	aminocoumarin antibiotic;aminoglycoside antibiotic	antibiotic efflux	ARO:3000491	acrD	[Escherichia coli str. K-12 substr. W3110]	0.0307508	1	0.0585399	11	19.4268	33.2539	10.0264	22.3403	11	1771.43	4845.61	1461.01	3255.32	11	125.902	341.145	102.859	229.184
AP009048.1	aminocoumarin antibiotic;aminoglycoside antibiotic	antibiotic efflux	ARO:3000795	mdtE	[Escherichia coli str. K-12 substr. W3110]	0.0465926	1	0.0834094	11	7.16397	12.0247	3.62557	8.07828	11	756.326	2096.17	632.019	1408.23	11	50.9208	137.186	41.3632	92.1629
AP009048.1	aminoglycoside antibiotic	antibiotic efflux	ARO:3000829	baeS	[Escherichia coli str. K-12 substr. W3110]	0.0382516	1	0.104668	11	4.49013	7.89132	2.37932	5.30146	11	693.047	1930.21	581.981	1296.73	11	57.1409	157.537	47.4992	105.835
ASTU01000063.1	aminoglycoside antibiotic;carbapenem;cephalosporin;fluoroquinolone antibiotic;macrolide antibiotic;penam;penem;peptide antibiotic	antibiotic efflux	ARO:3004597	Kpne_KpnH	[Escherichia coli KTE14]	0.000228292	1	0.0565325	11	3.73432	5.42582	1.63595	3.64511	11	401.213	1010.38	304.642	678.786	11	26.5288	71.2577	21.485	47.8716
BA000007.3	cephalosporin;cephamycin;fluoroquinolone antibiotic;macrolide antibiotic;penam;tetracycline antibiotic	antibiotic efflux	ARO:3000830	cpxA	[Escherichia coli O157:H7 str. Sakai]	0.0152202	1	0.0475532	11	10.8505	19.7778	5.96323	13.2869	11	937.011	2485.96	749.544	1670.09	11	69.5044	182.359	54.9833	122.51
BA000007.3	fluoroquinolone antibiotic;macrolide antibiotic;penam;tetracycline antibiotic	antibiotic efflux	ARO:3000676	H-NS	[Escherichia coli O157:H7 str. Sakai]	6.49536e-05	1	0.0585399	11	1.18646	1.66557	0.502188	1.11895	11	263.483	613.302	184.918	412.022	11	15.57	42.2019	12.7244	28.3517
CP007727.1	aminocoumarin antibiotic;carbapenem;peptide antibiotic;rifamycin antibiotic	antibiotic efflux	ARO:3005059	LptD	[Klebsiella pneumoniae subsp. pneumoniae KPNIH10]	0.000222527	1	0.00525034	11	14.9294	37.0206	11.1621	24.8708	11	2141.95	4335.49	1307.2	2912.62	11	32.8574	68.3289	20.6019	45.904
D78168.1	tetracycline antibiotic	antibiotic efflux	ARO:3000206	emrK	[Escherichia coli]	0.0206579	1	0.064721	11	4.26173	5.9631	1.79794	4.00607	11	546.804	1530.92	461.591	1028.49	11	36.7831	98.5198	29.7048	66.1865
D78168.1	tetracycline antibiotic	antibiotic efflux	ARO:3000254	emrY	[Escherichia coli]	0.0365229	1	0.0902823	11	5.64306	9.48238	2.85904	6.37035	11	817.17	2303.61	694.563	1547.58	11	61.5573	171.057	51.5756	114.918
EU370913.1	diaminopyrimidine antibiotic;fluoroquinolone antibiotic;glycylcycline;nitrofuran antibiotic;tetracycline antibiotic	antibiotic efflux	ARO:3003923	oqxB	[Escherichia coli]	0.0339065	1	0.373713	11	30.8097	88.1483	26.5777	59.2188	11	1547.59	4458.46	1344.28	2995.23	11	48.0454	92.3507	27.8448	62.042
EU370913.1	diaminopyrimidine antibiotic;fluoroquinolone antibiotic;glycylcycline;nitrofuran antibiotic;tetracycline antibiotic	antibiotic efflux	ARO:3003922	oqxA	[Escherichia coli]	0.0222593	1	0.162342	11	11.996	37.6096	11.3397	25.2665	11	588.826	1706.12	514.415	1146.19	11	14.6265	30.9413	9.32915	20.7866
FJ768952.1	aminocoumarin antibiotic;aminoglycoside antibiotic;carbapenem;cephalosporin;cephamycin;disinfecting agents and antiseptics;fluoroquinolone antibiotic;glycylcycline;macrolide antibiotic;penam;penem;peptide antibiotic;phenicol antibiotic;rifamycin antibiotic;tetracycline antibiotic	antibiotic efflux	ARO:3000237	TolC	[Escherichia coli]	0.0281782	1	0.0511457	11	7.6619	13.9902	4.21819	9.39872	11	863.271	2345.74	707.267	1575.89	11	59.3278	168.045	50.6673	112.894
HQ730118.1	disinfecting agents and antiseptics	antibiotic efflux	ARO:3005009	qacE	[Klebsiella pneumoniae]	1.47299e-18	4.3153e-07	0.0166088	11	0	0	0	0	11	107.327	204.155	61.555	137.153	11	0.336636	0.625709	0.188658	0.420357
JQ394987.1	disinfecting agents and antiseptics;tetracycline antibiotic	antibiotic efflux	ARO:3001328	Ecol_mdfA	[Escherichia coli]	0.0230611	1	0.0475532	11	5.1393	7.88222	2.37658	5.29535	11	538.041	1461.55	440.674	981.884	11	34.6846	95.4376	28.7755	64.1159
M11036.1	tetracycline antibiotic	antibiotic efflux	ARO:3000179	tet(L)	[Geobacillus stearothermophilus]	0.0261369	1	0.0515848	11	6.79628	12.4844	3.7642	8.38715	11	199.065	309.788	93.4046	208.118	11	8.86627	14.3112	4.315	9.61443
NZ_PTWF01000025.1	fluoroquinolone antibiotic;macrolide antibiotic;rifamycin antibiotic	antibiotic efflux	ARO:3003948	efrA	[Enterococcus faecalis]	9.86127e-18	2.72001e-10	0.116528	11	0	0	0	0	11	168.853	484.209	145.995	325.296	11	1.19319	1.69576	0.51129	1.13923
U00096.1	fluoroquinolone antibiotic	antibiotic efflux	ARO:3000793	mdtB	[Escherichia coli str. K-12 substr. MG1655]	0.0365229	1	0.0372186	11	26.1459	44.4472	13.4013	29.86	11	1772.26	4858.7	1464.95	3264.12	11	116.278	324.25	97.7651	217.834
U00096.1	aminocoumarin antibiotic	antibiotic efflux	ARO:3000796	mdtF	[Escherichia coli str. K-12 substr. MG1655]	0.042873	1	0.0735249	11	23.5599	33.8614	10.2096	22.7484	11	2016.05	5584.62	1683.83	3751.8	11	148.547	400.012	120.608	268.732
U00096.1	aminocoumarin antibiotic	antibiotic efflux	ARO:3003578	PmrF	[Escherichia coli str. K-12 substr. MG1655]	0.0465926	1	0.0830759	11	5.37549	10.9244	3.29382	7.33909	11	484.012	1364.49	411.41	916.68	11	32.6305	86.4887	26.0773	58.1039
U00096.1	aminocoumarin antibiotic	antibiotic efflux	ARO:3000499	AcrE	[Escherichia coli str. K-12 substr. MG1655]	0.0308884	1	0.071284	11	5.67969	10.7749	3.24875	7.23867	11	727.049	2015.66	607.745	1354.14	11	44.0836	119.666	36.0806	80.3926
U00096.1	fluoroquinolone antibiotic;macrolide antibiotic;penam;tetracycline antibiotic	antibiotic efflux	ARO:3000656	AcrS	[Escherichia coli str. K-12 substr. MG1655]	0.0148739	1	0.0834094	11	2.35814	5.9877	1.80536	4.02259	11	394.301	1102.05	332.281	740.367	11	23.4266	61.9159	18.6683	41.5956
U00096.3	fluoroquinolone antibiotic	antibiotic efflux	ARO:3000216	acrB	[Escherichia coli str. K-12 substr. MG1655]	0.000298296	1	0.0475532	11	31.6691	61.5415	18.5555	41.3442	11	2025.35	5071.85	1529.22	3407.31	11	146.113	390.442	117.723	262.303
U00096.3	cephalosporin;cephamycin;disinfecting agents and antiseptics;fluoroquinolone antibiotic;glycylcycline;penam;phenicol antibiotic;rifamycin antibiotic;tetracycline antibiotic	antibiotic efflux	ARO:3003841	kdpE	[Escherichia coli str. K-12 substr. MG1655]	0.0126211	1	0.0372186	11	2.03016	4.39748	1.32589	2.95427	11	307.21	851.376	256.7	571.962	11	20.6292	61.1798	18.4464	41.1012
U00096.3	cephalosporin;cephamycin;fluoroquinolone antibiotic;penam	antibiotic efflux	ARO:3003950	msbA	[Escherichia coli str. K-12 substr. MG1655]	0.0243943	1	0.0747273	11	8.39927	15.1839	4.57811	10.2007	11	962.527	2719.06	819.828	1826.69	11	70.1854	189.128	57.0243	127.058
U00096.3	cephalosporin;cephamycin;fluoroquinolone antibiotic;penam	antibiotic efflux	ARO:3003952	YojI	[Escherichia coli str. K-12 substr. MG1655]	0.023538	1	0.0834094	11	7.42776	14.6915	4.42966	9.86989	11	894.671	2511.09	757.122	1686.97	11	57.0552	144.087	43.4439	96.799
U00096.3	fluoroquinolone antibiotic;macrolide antibiotic;penam	antibiotic efflux	ARO:3002986	bacA	[Escherichia coli str. K-12 substr. MG1655]	0.04498	1	0.0866811	11	5.22557	11.9061	3.58983	7.99864	11	502.504	1372.04	413.687	921.751	11	33.8897	88.6493	26.7288	59.5554
U49101.1	disinfecting agents and antiseptics	antibiotic efflux	ARO:3005010	qacEdelta1	[Pseudomonas aeruginosa]	5.02538e-23	3.94654e-08	0.00142803	11	0	0	0	0	11	907.451	1755.18	529.208	1179.15	11	0.867317	2.40197	0.724221	1.61366
U00096.1	cephalosporin;disinfecting agents and antiseptics;fluoroquinolone antibiotic;glycylcycline;penam;phenicol antibiotic;rifamycin antibiotic;tetracycline antibiotic	antibiotic efflux;antibiotic target alteration	ARO:3000502	AcrF	[Escherichia coli str. K-12 substr. MG1655]	0.0243943	1	0.0475532	11	21.8737	41.7656	12.5928	28.0585	11	2007.05	5530.35	1667.46	3715.34	11	136.202	368.306	111.048	247.431
FO834906.1	macrolide antibiotic;peptide antibiotic	antibiotic efflux;antibiotic target alteration;resistance by absence	ARO:3005044	OmpA	[Klebsiella pneumoniae]	0.00253592	1	0.0108788	11	15.1142	38.73	11.6775	26.0191	11	950.042	1804.09	543.954	1212	11	20.5789	32.3336	9.74895	21.722
AP009048.1	carbapenem;cephalosporin;cephamycin;disinfecting agents and antiseptics;fluoroquinolone antibiotic;glycylcycline;monobactam;penam;penem;phenicol antibiotic;rifamycin antibiotic;tetracycline antibiotic	antibiotic efflux;reduced permeability to antibiotic	ARO:3000518	CRP	[Escherichia coli str. K-12 substr. W3110]	4.06847e-05	1	0.0475532	11	3.22676	4.99917	1.50731	3.35849	11	433.656	995.647	300.199	668.885	11	27.13	71.1113	21.4409	47.7732
AB302939.1	carbapenem;cephalosporin;penam	antibiotic inactivation	ARO:3001115	SHV-60	[Klebsiella pneumoniae]	4.62911e-10	1	4.11316e-15	11	0	0	0	0	11	21.9196	47.3616	14.28	31.8179	11	0	0	0	0
AF024602.1	aminoglycoside antibiotic	antibiotic inactivation	ARO:3002660	APH(6)-Id	[Pseudomonas aeruginosa]	0.0037325	1	0.0258905	11	20.0191	39.8788	12.0239	26.7909	11	1598.33	2764.33	833.478	1857.1	11	37.431	110.503	33.318	74.2372
AF047479.2	aminoglycoside antibiotic	antibiotic inactivation	ARO:3002603	aadA3	[Plasmid NR79]	0.00731935	1	0.0134867	11	0.209095	0.693489	0.209095	0.465892	11	243.689	713.82	215.225	479.551	11	0.248342	0.823659	0.248342	0.553342
AF137361.1	aminoglycoside antibiotic	antibiotic inactivation	ARO:3002605	aadA5	[Escherichia coli]	2.12178e-11	0.00130891	0.0372186	11	0	0	0	0	11	1095.88	2975.61	897.18	1999.04	11	0.214351	0.710923	0.214351	0.477605
AF156486.1	carbapenem;cephalosporin;penam	antibiotic inactivation	ARO:3002602	aadA2	[Klebsiella pneumoniae]	0.0126211	2.59435e-05	5.05459e-15	11	0.209095	0.693489	0.209095	0.465892	11	229.246	657.318	198.189	441.592	11	0	0	0	0
AF313472.2	aminoglycoside antibiotic	antibiotic inactivation	ARO:3002639	APH(3'')-Ib	[Pseudomonas aeruginosa]	0.0147284	1	0.0443127	11	21.7658	45.5887	13.7455	30.6269	11	1650.52	2869.31	865.129	1927.63	11	35.4961	100.441	30.284	67.477
AM040708.1	aminoglycoside antibiotic	antibiotic inactivation	ARO:3004704	aadA8b	[Escherichia coli]	2.55876e-14	1	5.65746e-18	11	0	0	0	0	11	324.945	936.842	282.468	629.379	11	0	0	0	0
AY139603.1	aminoglycoside antibiotic	antibiotic inactivation	ARO:3002608	aadA8	[uncultured bacterium]	0.017234	1	0.0372186	11	0.375115	1.24412	0.375115	0.835808	11	91.6475	253.593	76.4611	170.366	11	0.496685	1.64732	0.496685	1.10668
BX664015.1	aminoglycoside antibiotic	antibiotic inactivation	ARO:3002641	APH(3')-Ia	[Serratia marcescens]	0.0465926	1	0.116379	11	0.315599	0.74613	0.224967	0.501257	11	233.886	568.981	171.554	382.247	11	1.43054	3.55781	1.07272	2.39017
CP003022.1	aminoglycoside antibiotic	antibiotic inactivation	ARO:3003197	aadA25	[Pasteurella multocida 36950]	0.00343765	1	0.00810477	11	0.250077	0.82941	0.250077	0.557206	11	172.202	485.1	146.263	325.895	11	0.3351	1.1114	0.3351	0.746649
D16171.1	phenicol antibiotic	antibiotic inactivation	ARO:3002689	pp_cat	[Photobacterium damselae subsp. piscicida]	4.63659e-08	1	2.03331e-10	11	0	0	0	0	11	115.306	344.595	103.899	231.502	11	0	0	0	0
D16251.1	macrolide antibiotic	antibiotic inactivation	ARO:3000316	mphA	[Escherichia coli]	1.87257e-44	6.95236e-15	8.07356e-08	11	0	0	0	0	11	6962.03	16688.3	5031.7	11211.3	11	1.95548	2.02375	0.610183	1.35957
DQ393783.1	aminoglycoside antibiotic	antibiotic inactivation	ARO:3002615	aadA15	[Pseudomonas aeruginosa]	0.0147284	1	0.0255864	11	0.250077	0.82941	0.250077	0.557206	11	51.274	134.097	40.4317	90.0874	11	0.221485	0.501621	0.151244	0.336994
EU022314.1	aminoglycoside antibiotic	antibiotic inactivation	ARO:3004623	AAC(3)-IId	[Escherichia coli]	5.06794e-22	4.3153e-07	0.000695405	11	0	0	0	0	11	2763.61	4785.07	1442.75	3214.65	11	0.959828	1.74187	0.525193	1.1702
EU022315.1	aminoglycoside antibiotic	antibiotic inactivation	ARO:3004621	AAC(3)-IIe	[Escherichia coli]	1.27608e-12	0.000330353	0.0372186	11	0	0	0	0	11	71.8157	129.026	38.9029	86.681	11	0.142901	0.473949	0.142901	0.318403
FJ381668.1	aminoglycoside antibiotic	antibiotic inactivation	ARO:3002612	aadA12	[Escherichia coli]	0.0186807	1	0.0255864	11	0.209095	0.693489	0.209095	0.465892	11	57.7266	157.711	47.5515	105.951	11	0.248342	0.823659	0.248342	0.553342
FJ460181.2	aminoglycoside antibiotic	antibiotic inactivation	ARO:3002617	aadA17	[Aeromonas media]	0.0512616	1	0.0475532	11	0.209095	0.693489	0.209095	0.465892	11	151.361	433.329	130.653	291.114	11	0.124171	0.411829	0.124171	0.276671
GU565967.1	aminoglycoside antibiotic	antibiotic inactivation	ARO:3002597	AAC6_Ie_APH2_Ia	[Staphylococcus aureus]	0.0307508	1	0.535549	11	9.59411	13.0344	3.93003	8.75665	11	112.68	166.043	50.0639	111.549	11	59.3044	96.525	29.1034	64.8464
JQ922409.1	phenicol antibiotic	antibiotic inactivation	ARO:3004658	catA8	[Listeria monocytogenes]	2.07329e-08	1	4.799e-11	11	0	0	0	0	11	49.3558	117.441	35.4098	78.898	11	0	0	0	0
KP143090.1	phosphonic acid antibiotic	antibiotic inactivation	ARO:3003209	fosA5	[Escherichia coli]	0.0330357	1	0.0443127	11	1.92956	6.02133	1.8155	4.04519	11	190.546	500.04	150.768	335.931	11	1.51037	3.36377	1.01422	2.25981
KR091911.1	aminoglycoside antibiotic	antibiotic inactivation	ARO:3002578	AAC(6')-Ib7	[Salmonella enterica subsp. enterica serovar Corvallis]	1.35809e-21	9.61651e-06	0.000138868	11	0	0	0	0	11	496.444	939.287	283.206	631.022	11	0.127175	0.285578	0.086105	0.191854
NG_049083.1	cephalosporin	antibiotic inactivation	ARO:3006878	EC-18	[Escherichia coli]	0.023538	1	0.152093	11	1.03074	3.00948	0.907393	2.0218	11	51.3119	142.442	42.948	95.6941	11	3.89845	8.0028	2.41293	5.37635
V00622.1	phenicol antibiotic	antibiotic inactivation	ARO:3002683	catI	[Escherichia coli]	2.43476e-09	1	9.65815e-10	11	0	0	0	0	11	362.447	1097.84	331.011	737.538	11	0	0	0	0
X02340.1	aminoglycoside antibiotic	antibiotic inactivation	ARO:3004089	ANT(3'')-IIa	[Escherichia coli]	0.0200771	1	0.0495877	11	0.375115	1.24412	0.375115	0.835808	11	80.588	153.983	46.4277	103.447	11	0.745027	2.47098	0.745027	1.66002
X54723.1	aminoglycoside antibiotic	antibiotic inactivation	ARO:3002535	AAC(3)-IIc	[Escherichia coli]	4.94758e-13	1	6.27209e-17	11	0	0	0	0	11	75.9433	136.103	41.0367	91.4356	11	0	0	0	0
CP001840.1	mupirocin-like antibiotic	antibiotic target alteration	ARO:3003730	Bbif_ileS_MUP	[Bifidobacterium bifidum PRL2010]	1.18445e-10	1	2.9833e-08	11	1159.43	3370.04	1016.1	2264.02	11	0.296974	0.693853	0.209205	0.466137	11	130.336	243.714	73.4826	163.729
FO203501.1	peptide antibiotic	antibiotic target alteration	ARO:3005047	eptB	[Klebsiella pneumoniae subsp. rhinoscleromatis SB3432]	0.0126211	1	0.0396933	11	18.1009	47.6052	14.3535	31.9816	11	1697.23	3501.21	1055.66	2352.15	11	28.9178	65.1679	19.6489	43.7804
M64090.1	lincosamide antibiotic;macrolide antibiotic;streptogramin A antibiotic;streptogramin B antibiotic;streptogramin antibiotic	antibiotic target alteration	ARO:3000595	ErmT	[Plasmid pGT633]	0.0201452	1	0.0533568	11	2.75696	8.61254	2.59678	5.78598	11	213.849	478.383	144.238	321.382	11	5.03784	7.10448	2.14208	4.77285
U00096.1	peptide antibiotic	antibiotic target alteration	ARO:3000794	mdtC	[Escherichia coli str. K-12 substr. MG1655]	0.0345636	1	0.0561379	11	23.1344	44.9878	13.5643	30.2232	11	1619.58	4376.72	1319.63	2940.32	11	119.17	315.143	95.0192	211.716
U00096.1	peptide antibiotic	antibiotic target alteration	ARO:3000074	emrB	[Escherichia coli str. K-12 substr. MG1655]	0.000525549	1	0.0830759	11	4.13262	7.70298	2.32253	5.17493	11	484.111	1223.45	368.884	821.926	11	34.5902	87.098	26.261	58.5132
NC_008618.1	N/A	antibiotic target alteration;antibiotic target replacement	ARO:3004480	Bado_rpoB_RIF	[Bifidobacterium adolescentis]	7.43421e-06	1	0.00525034	11	3389.52	8593.69	2591.1	5773.32	11	28.8532	25.7737	7.77106	17.315	11	299.368	390.772	117.822	262.524
AB039845.1	tetracycline antibiotic	antibiotic target protection	ARO:3000186	tet(M)	[Erysipelothrix rhusiopathiae]	0.135373	1	0.0443127	11	215.464	200.515	60.4575	134.708	11	506.776	485.915	146.509	326.442	11	120.082	77.073	23.2384	51.7784
AY225127.1	lincosamide antibiotic;pleuromutilin antibiotic;streptogramin A antibiotic;streptogramin B antibiotic;streptogramin antibiotic	antibiotic target protection	ARO:3000300	lsaA	[Enterococcus faecalis ATCC 29212]	1.26469e-12	4.3153e-07	0.151685	11	0	0	0	0	11	137.642	394.862	119.055	265.272	11	0.849949	1.40138	0.422533	0.941461
FN594949.1	tetracycline antibiotic	antibiotic target protection	ARO:3000556	tet(44)	[Campylobacter fetus subsp. fetus]	0.0175644	0.0996561	0.900605	11	205.144	263.013	79.3015	176.695	11	18.6086	20.5235	6.18807	13.7879	11	16.5605	22.7743	6.8667	15.3
AY055428.1	sulfonamide antibiotic	antibiotic target replacement	ARO:3000412	sul2	[Vibrio cholerae]	0.0344407	1	0.0440725	11	42.2965	103.976	31.3499	69.852	11	1927.63	5193.46	1565.89	3489.02	11	35.3147	99.4109	29.9735	66.7851
DQ838665.1	diaminopyrimidine antibiotic	antibiotic target replacement	ARO:3002860	dfrA17	[Pseudomonas aeruginosa]	0.0654843	1	0.0255864	11	1.12023	3.28646	0.990905	2.20787	11	609.751	1590.08	479.428	1068.23	11	0.196025	0.650143	0.196025	0.436772
GU585907.1	N/A	antibiotic target replacement	ARO:3002858	dfrA12	[Klebsiella pneumoniae]	5.38206e-10	1	1.22304e-25	11	0	0	0	0	11	802.352	2349.64	708.442	1578.51	11	0	0	0	0
JF969163.1	sulfonamide antibiotic	antibiotic target replacement	ARO:3000410	sul1	[Vibrio fluvialis]	1.15502e-07	1	0.000744351	11	0.209095	0.693489	0.209095	0.465892	11	2934.81	5795.9	1747.53	3893.74	11	3.98701	9.6105	2.89768	6.45642
AJ011502.1	carbapenem;cephalosporin;cephamycin;monobactam;penam;penem	reduced permeability to antibiotic	ARO:3004122	Kpne_OmpK37	[Klebsiella pneumoniae]	0.0147284	1	0.0515848	11	5.58572	12.1315	3.65779	8.15006	11	771.37	1592.42	480.133	1069.8	11	12.444	29.2352	8.81474	19.6405
FO834906.1	peptide antibiotic	reduced permeability to antibiotic	ARO:3005053	ArnT	[Klebsiella pneumoniae]	0.0126211	1	0.0475532	11	12.4966	34.2531	10.3277	23.0115	11	1620.36	3310.62	998.189	2224.1	11	27.2959	57.9433	17.4706	38.9269

## Sheet: ECAB-Z-14
						Wilcoxon signed rank Wilcoxon signed rank test with Benjamini-Hochberg correction, P value with BH correction			I					II					III
Geneid	Drug Class	Resistance Mechanism	ARO	Gene	source	I vs II	I vs III	II vs III	N	Mean, CPM	SD, CPM	SE, CPM	95% CI, CPM	N	Mean, CPM	SD, CPM	SE, CPM	95% CI, CPM	N	Mean, CPM	SD, CPM	SE, CPM	95% CI, CPM
L12710.1	ARO:3002556	aminoglycoside antibiotic	antibiotic inactivation	AAC(6')-Ii	[Enterococcus faecium]	1.11806e-05	1	0.000224469	11	39.6447	131.113	39.5319	88.0826	11	93.3369	116.969	35.2674	78.5807	11	0.713619	1.67342	0.504555	1.12422
GU565967.1	ARO:3002597	aminoglycoside antibiotic	antibiotic inactivation	AAC6_Ie_APH2_Ia	[Staphylococcus aureus]	0.000617649	1	0.000855564	11	13.176	27.6227	8.32857	18.5572	11	388.32	604.486	182.26	406.1	11	28.7245	74.9927	22.6111	50.3808
AY712687.1	ARO:3002628	aminoglycoside antibiotic	antibiotic inactivation	aad(6)	[Streptococcus oralis] Partial	0.0119595	1	0.027933	11	17.4779	27.0542	8.15716	18.1753	11	125.806	201.345	60.7077	135.265	11	18.4491	25.3959	7.65715	17.0612
KF648874.1	ARO:3002626	aminoglycoside antibiotic	antibiotic inactivation	ANT(6)-Ia	[Exiguobacterium sp. S3-2]	0.0481505	1	0.0118172	11	37.0316	73.0914	22.0379	49.1035	11	171.575	316.747	95.5029	212.794	11	25.213	76.7788	23.1497	51.5807
CP004067.1	ARO:3002647	aminoglycoside antibiotic	antibiotic inactivation	APH(3')-IIIa	[Campylobacter coli CVM N29710]	0.0481505	1	0.0469444	11	35.086	37.9094	11.4301	25.4679	11	175.596	229.268	69.1269	154.024	11	56.4145	80.2375	24.1925	53.9043
U00096.1	ARO:3000502	cephalosporin;cephamycin;fluoroquinolone antibiotic;penam	antibiotic efflux	AcrF	[Escherichia coli str. K-12 substr. MG1655]	0.0358667	1	0.039231	11	23.6761	64.5693	19.4684	43.3783	11	271.129	460.485	138.842	309.358	11	10.7437	14.9065	4.49447	10.0143
U00096.3	ARO:3004043	cephalosporin;disinfecting agents and antiseptics;fluoroquinolone antibiotic;glycylcycline;penam;phenicol antibiotic;rifamycin antibiotic;tetracycline antibiotic	antibiotic efflux	Ecol_acrA	[Escherichia coli str. K-12 substr. MG1655]	0.0483161	1	0.0970099	11	5.54412	13.8012	4.16122	9.27178	11	87.6683	148.678	44.8282	99.8835	11	3.86488	6.02864	1.8177	4.0501
AB467372.1	ARO:3003954	fluoroquinolone antibiotic;macrolide antibiotic	antibiotic efflux	efmA	[Enterococcus faecium]	3.6436e-06	1	0.000605637	11	19.8585	65.8632	19.8585	44.2475	11	210.398	256.49	77.3347	172.312	11	0.863122	2.04756	0.617362	1.37557
NZ_PTWF01000025.1	ARO:3003948	fluoroquinolone antibiotic;macrolide antibiotic;rifamycin antibiotic	antibiotic efflux	efrA	[Enterococcus faecalis]	0.0025741	1	0.00145228	11	1.82094	4.90217	1.47806	3.29332	11	45.2924	78.131	23.5574	52.4891	11	7.29712	24.019	7.242	16.1362
AF162694.1	ARO:3002970	glycopeptide antibiotic	antibiotic target alteration	vanT_in_vanC_cl	[Enterococcus gallinarum]	0.000147433	1	0.000274621	11	29.7661	98.723	29.7661	66.323	11	179.945	484.458	146.07	325.463	11	33.9264	112.521	33.9264	75.5927
AF162694.1	ARO:3002933	glycopeptide antibiotic	antibiotic target alteration	vanS_in_vanC_cl	[Enterococcus gallinarum]	0.00161771	1	0.00240705	11	14.1489	46.9266	14.1489	31.5257	11	86.7666	232.483	70.0964	156.184	11	15.3707	50.9789	15.3707	34.2481
AF162694.1	ARO:3002922	glycopeptide antibiotic	antibiotic target alteration	vanR_in_vanC_cl	[Enterococcus gallinarum]	0.00314027	1	0.00573301	11	8.45375	28.0379	8.45375	18.8361	11	50.8566	139.228	41.9788	93.5345	11	10.5241	34.9045	10.5241	23.4492
AF162694.1	ARO:3002966	glycopeptide antibiotic	antibiotic target alteration	vanXY_in_vanC	[Enterococcus gallinarum]	0.0036898	1	0.00639691	11	6.94097	23.0206	6.94097	15.4655	11	44.924	122.227	36.8527	82.1129	11	8.49313	28.1685	8.49313	18.9239
AF162694.1	ARO:3000368	glycopeptide antibiotic	antibiotic target alteration	vanC	[Enterococcus gallinarum]	0.0109107	1	0.0733677	11	13.3035	44.1228	13.3035	29.6421	11	74.2443	196.633	59.2871	132.1	11	15.5165	51.2677	15.4578	34.4421
AF242872.1	ARO:3000375	lincosamide antibiotic;macrolide antibiotic;streptogramin A antibiotic;streptogramin B antibiotic;streptogramin antibiotic	antibiotic target alteration	ErmB	[Enterococcus faecium]	0.0350532	1	0.156555	11	136.115	107.538	32.424	72.2452	11	990.788	1800.07	542.742	1209.3	11	191.075	130.315	39.2914	87.5467
D16251.1	ARO:3000316	macrolide antibiotic	antibiotic inactivation	mphA	[Escherichia coli]	0.0481505	1	0.0298028	11	0.868064	2.87904	0.868064	1.93417	11	604.922	1517.91	457.668	1019.75	11	0.32703	0.702592	0.211839	0.472008
AF313494.1	ARO:3002819	macrolide antibiotic;streptogramin B antibiotic;streptogramin antibiotic	antibiotic target protection	msrC	[Enterococcus faecium]	6.18627e-06	1	0.000561379	11	131.637	432.861	130.513	290.8	11	267.071	338.486	102.057	227.398	11	1.28673	2.18002	0.657301	1.46456
U00096.3	ARO:3003950	nitroimidazole antibiotic	antibiotic efflux	msbA	[Escherichia coli str. K-12 substr. MG1655]	0.0481505	1	0.0959169	11	10.2757	28.2851	8.52829	19.0022	11	128.827	221.412	66.7582	148.747	11	5.34453	7.1215	2.14721	4.78429
UKAA01000001.1	ARO:3004849	penam;penem	antibiotic inactivation	LEN-58	[Klebsiella variicola]	3.6436e-06	1	1.05826e-19	11	0	0	0	0	11	31.7797	105.401	31.7797	70.8097	11	0	0	0	0
CEGG01000030.1	ARO:3002458	penam;penem	antibiotic inactivation	LEN-8	[Klebsiella variicola]	3.6436e-06	1	1.85474e-18	11	0	0	0	0	11	14.4983	48.0853	14.4983	32.3041	11	0	0	0	0
CXPB01000032.1	ARO:3004840	penam;penem	antibiotic inactivation	LEN-34	[Klebsiella variicola]	3.6436e-06	1	3.03309e-18	11	0	0	0	0	11	15.5349	51.5233	15.5349	34.6138	11	0	0	0	0
CDMV01000010.1	ARO:3004839	penam;penem	antibiotic inactivation	LEN-32	[Klebsiella variicola]	3.6436e-06	1	3.03309e-18	11	0	0	0	0	11	14.9385	49.5453	14.9385	33.285	11	0	0	0	0
AY743416.1	ARO:3002464	penam;penem	antibiotic inactivation	LEN-16	[Klebsiella pneumoniae]	3.6436e-06	1	4.25465e-18	11	0	0	0	0	11	15.7763	52.324	15.7763	35.1517	11	0	0	0	0
AM850911.2	ARO:3002468	penam;penem	antibiotic inactivation	LEN-21	[Klebsiella pneumoniae]	3.6436e-06	1	7.05182e-18	11	0	0	0	0	11	23.3306	76.8111	23.1594	51.6024	11	0	0	0	0
X04515.1	ARO:3002454	penam;penem	antibiotic inactivation	LEN-1	[Klebsiella pneumoniae]	3.6436e-06	1	7.31099e-17	11	0	0	0	0	11	17.3383	57.5046	17.3383	38.6321	11	0	0	0	0
QIXO01000012.1	ARO:3002462	penam;penem	antibiotic inactivation	LEN-12	[Klebsiella variicola]	3.6436e-06	1	7.31099e-17	11	0	0	0	0	11	17.2957	57.3633	17.2957	38.5372	11	0	0	0	0
FWOA01000001.1	ARO:3004838	penam;penem	antibiotic inactivation	LEN-30	[Klebsiella pneumoniae]	3.6436e-06	1	1.21498e-16	11	0	0	0	0	11	17.0543	56.5626	17.0543	37.9993	11	0	0	0	0
CP033631.1	ARO:3004847	penam;penem	antibiotic inactivation	LEN-51	[Klebsiella sp. P1CD1]	3.6436e-06	1	1.25494e-16	11	0	0	0	0	11	16.7845	55.6678	16.7845	37.3982	11	0	0	0	0
KR738739.1	ARO:3004829	penam;penem	antibiotic inactivation	LEN-37	[Klebsiella variicola]	3.6436e-06	1	3.75982e-16	11	0	0	0	0	11	35.557	117.929	35.557	79.2258	11	0	0	0	0
CXPA01000063.1	ARO:3002457	penam;penem	antibiotic inactivation	LEN-7	[Klebsiella variicola]	3.6436e-06	1	6.2494e-16	11	0	0	0	0	11	29.8059	98.8551	29.8059	66.4118	11	0	0	0	0
AY130286.1	ARO:3002475	penam;penem	antibiotic inactivation	LEN-3	[Klebsiella pneumoniae] Partial	3.6436e-06	1	1.17384e-15	11	0	0	0	0	11	18.4743	61.2723	18.4743	41.1633	11	0	0	0	0
CP016344.1	ARO:3002459	penam;penem	antibiotic inactivation	LEN-9	[Klebsiella variicola]	3.6436e-06	1	1.18391e-15	11	0	0	0	0	11	22.3509	74.1296	22.3509	49.8009	11	0	0	0	0
AM850914.2	ARO:3002471	penam;penem	antibiotic inactivation	LEN-24	[Klebsiella pneumoniae]	3.6436e-06	1	1.29233e-15	11	0	0	0	0	11	22.1947	73.6115	22.1947	49.4529	11	0	0	0	0
NLDD01000006.1	ARO:3004848	penam;penem	antibiotic inactivation	LEN-55	[Klebsiella variicola]	3.6436e-06	1	1.3753e-15	11	0	0	0	0	11	20.9025	69.3257	20.9025	46.5737	11	0	0	0	0
CP001891.1	ARO:3002463	penam;penem	antibiotic inactivation	LEN-13	[Klebsiella variicola At-22]	3.6436e-06	1	1.3753e-15	11	0	0	0	0	11	20.4907	67.96	20.4907	45.6561	11	0	0	0	0
FLES01000010.1	ARO:3002461	penam;penem	antibiotic inactivation	LEN-11	[Klebsiella variicola]	3.6436e-06	1	1.37772e-15	11	0	0	0	0	11	21.9533	72.8109	21.9533	48.915	11	0	0	0	0
DQ149134.1	ARO:3002473	penam;penem	antibiotic inactivation	LEN-17	[Klebsiella pneumoniae]	3.6436e-06	1	1.58017e-15	11	0	0	0	0	11	19.7523	65.5109	19.7523	44.0108	11	0	0	0	0
AM850910.2	ARO:3002467	penam;penem	antibiotic inactivation	LEN-20	[Klebsiella pneumoniae]	3.6436e-06	1	2.19002e-15	11	0	0	0	0	11	16.4295	54.4904	16.4295	36.6071	11	0	0	0	0
AM850912.2	ARO:3002469	penam;penem	antibiotic inactivation	LEN-22	[Klebsiella pneumoniae]	3.6436e-06	1	6.72193e-15	11	0	0	0	0	11	17.6507	58.5407	17.6507	39.3282	11	0	0	0	0
NG_060510.1	ARO:3006933	penam;penem	antibiotic inactivation	LEN-28	[Klebsiella variicola]	3.6436e-06	1	1.70754e-13	11	0	0	0	0	11	14.1007	46.7666	14.1007	31.4182	11	0	0	0	0
AY037780.1	ARO:3002455	penam;penem	antibiotic inactivation	LEN-2	[Klebsiella pneumoniae]	3.6436e-06	1	5.1946e-13	11	0	0	0	0	11	47.7122	158.244	47.7122	106.309	11	0	0	0	0
AY130287.1	ARO:3002472	penam;penem	antibiotic inactivation	LEN-4	[Klebsiella pneumoniae] Partial	3.6436e-06	1	6.4033e-11	11	0	0	0	0	11	16.8129	55.762	16.8129	37.4614	11	0	0	0	0
NG_068509.1	ARO:3006932	penam;penem	antibiotic inactivation	LEN-27	[Klebsiella]	3.6436e-06	1	8.57205e-11	11	0	0	0	0	11	18.2045	60.3774	18.2045	40.5621	11	0	0	0	0
AM850909.2	ARO:3002466	penam;penem	antibiotic inactivation	LEN-19	[Klebsiella pneumoniae]	3.96893e-06	1	1.43222e-17	11	0	0	0	0	11	16.1313	53.5014	16.1313	35.9427	11	0	0	0	0
FO834906.1	ARO:3005044	peptide antibiotic	reduced permeability to antibiotic	OmpA	[Klebsiella pneumoniae]	0.0334089	1	0.20512	11	2.34837	4.41126	1.33005	2.96353	11	21.7824	30.1231	9.08245	20.237	11	14.2562	39.1146	11.7935	26.2775
AB080798.1	ARO:3004455	phenicol antibiotic	antibiotic inactivation	Ssui_ACT_CHL	[Streptococcus suis]	3.6436e-06	0.00911571	0.441726	11	0	0	0	0	11	205.959	683.089	205.959	458.905	11	0.0950522	0.315252	0.0950522	0.211789
X92945.2	ARO:3004458	phenicol antibiotic	antibiotic inactivation	Efae_ACT_CHL	[Enterococcus faecalis]	0.0030581	5.21035e-05	1.21498e-16	11	0.0874824	0.290146	0.0874824	0.194923	11	120.26	369.586	111.434	248.291	11	0	0	0	0
U75299.1	ARO:3002671	phenicol antibiotic	antibiotic inactivation	Lreu_cat-TC	[Limosilactobacillus reuteri]	0.209634	2.69454e-06	4.53931e-13	11	0.200322	0.664395	0.200322	0.446346	11	37.7673	124.766	37.6183	83.8189	11	0	0	0	0
JF969163.1	ARO:3000410	sulfonamide antibiotic;sulfone antibiotic	antibiotic target replacement	sul1	[Vibrio fluvialis]	0.000925762	1	0.000561379	11	0.847515	2.42745	0.731903	1.63078	11	524	1437.99	433.571	966.057	11	0.116555	0.259512	0.0782458	0.174342
U01917.1	ARO:3004650	tetracycline antibiotic	antibiotic efflux	tet(U)	[Enterococcus faecium]	4.30044e-09	0.0828726	0.00617643	11	0	0	0	0	11	154.763	502.887	151.626	337.844	11	0.0534777	0.177365	0.0534777	0.119156
M11036.1	ARO:3000179	tetracycline antibiotic	antibiotic efflux	tet(L)	[Geobacillus stearothermophilus]	0.00437462	1	0.0108298	11	17.234	57.1588	17.234	38.3998	11	150.112	182.929	55.155	122.893	11	7.91841	18.0911	5.45466	12.1537
AB039845.1	ARO:3000186	tetracycline antibiotic	antibiotic target protection	tet(M)	[Erysipelothrix rhusiopathiae]	0.0862825	1	0.0371213	11	263.227	213.377	64.3357	143.349	11	929.988	1086.66	327.64	730.027	11	214.162	175.278	52.8483	117.753
